# Supplementary material for: Morphological, calorific and nutritive characteristics of 656 freshwater invertebrates taxa
Source: Biodivers Data J. 2021 Oct 8;9:e70214. doi: 10.3897/BDJ.9.e70214 (PMC8520031; doi:10.3897/BDJ.9.e70214)
Supplement: Supplementary material 1 — Freshwater invertebrates characteristics data [file bdj-09-e70214-s001.txt]

ID	Phylum	SubPhylum	Class	SubClass	Order	SubOrder	Family	Genus	Species	Taxa	LifeStage	TL (value)	TL (reference)	HW/SW (value)	HW/SW (reference)	BL/SL (value)	BL/SL (reference)	WW (value)	WW (reference)	DW (value)	DW (reference)	GE-WW (value)	GE-WW (reference)	GE-DW (value)	GE-DW (reference)	GE-AFDW (value)	GE-AFDW (reference)	Protein (value)	Protein (reference)	Lipid (value)	Lipid (reference)	Fiber (value)	Fiber (reference)	NFE (value)	NFE (reference)	Ash (value)	Ash (reference)	Water (value)	Water (reference)
1	Annelida									Annelida		21-40	1									645	2	3910	2
2	Annelida		Clitellata	Hirudinida						Hirudinida		80	3							400.0	3	297	4	5300	5			64.2	5	19.0	5
3	Annelida		Clitellata	Hirudinida						Hirudinida		21-40	1							1.00	6
4	Annelida		Clitellata	Hirudinida	Arhynchobdellida	Pharyngobdelliformes	Erpobdellidae			Erpobdellidae														5443	2
5	Annelida		Clitellata	Hirudinida	Arhynchobdellida	Pharyngobdelliformes	Erpobdellidae	Dina	Dina dubia	Dina dubia								71.0	7
6	Annelida		Clitellata	Hirudinida	Arhynchobdellida	Pharyngobdelliformes	Erpobdellidae	Dina	Dina dubia	Dina dubia								72.0	7
7	Annelida		Clitellata	Hirudinida	Arhynchobdellida	Pharyngobdelliformes	Erpobdellidae	Erpobdella		Erpobdella sp.						3.81-33.81	8
8	Annelida		Clitellata	Hirudinida	Arhynchobdellida	Pharyngobdelliformes	Erpobdellidae	Erpobdella	Erpobdella obscura	Erpobdella obscura																				12.72+/-1.40	9
9	Annelida		Clitellata	Hirudinida	Arhynchobdellida	Pharyngobdelliformes	Erpobdellidae	Erpobdella	Erpobdella obscura	Erpobdella obscura	Adult									79.1	10							47.1-65.3	10							6.1	10	88.0	10
10	Annelida		Clitellata	Hirudinida	Arhynchobdellida	Pharyngobdelliformes	Erpobdellidae	Erpobdella	Erpobdella obscura	Erpobdella obscura	Adult									76.4	11			5344	11													84.3	11
11	Annelida		Clitellata	Hirudinida	Arhynchobdellida	Pharyngobdelliformes	Erpobdellidae	Erpobdella	Erpobdella octoculata	Erpobdella octoculata		3.0-14.9	12					1.1-101.0	12							5282+/-143	13									4.47+/-0.08	13
12	Annelida		Clitellata	Hirudinida	Arhynchobdellida	Pharyngobdelliformes	Erpobdellidae	Erpobdella	Erpobdella octoculata	Erpobdella octoculata	Adult									16.3	10					5844-5992	10									5.9	10	62.0	10
13	Annelida		Clitellata	Hirudinida	Arhynchobdellida	Pharyngobdelliformes	Erpobdellidae	Erpobdella	Erpobdella punctata	Erpobdella punctata								191.0	7
14	Annelida		Clitellata	Hirudinida	Arhynchobdellida	Pharyngobdelliformes	Erpobdellidae	Erpobdella	Erpobdella punctata	Erpobdella punctata								209.0	7
15	Annelida		Clitellata	Hirudinida	Arhynchobdellida	Gnathobdelliformes	Haemopidae	Haemopis		Haemopis sp.														5649	14											3.6	14	81.1	14
16	Annelida		Clitellata	Hirudinida	Arhynchobdellida	Gnathobdelliformes	Hirudinidae			Hirudinidae														5400	15			76.2	15
17	Annelida		Clitellata	Hirudinida	Arhynchobdellida	Gnathobdelliformes	Macrobdellidae	Macrobdella		Macrobdella spp.														5774	16			63.8	16	8	16	0.1	16	25.5	16	2.6	16
18	Annelida		Clitellata	Hirudinida	Rhynchobdellida	Rhynchobdelliformes	Glossiphoniidae			Glossiphoniidae								2.1	17	0.067	17
19	Annelida		Clitellata	Hirudinida	Rhynchobdellida	Rhynchobdelliformes	Glossiphoniidae	Glossiphonia	Glossiphonia complanata	Glossiphonia complanata	Adult									13.8	10					5542-5964	10	73.3-80.4	10							5.7	10	88.0	10
20	Annelida		Clitellata	Hirudinida	Rhynchobdellida	Rhynchobdelliformes	Glossiphoniidae	Glossiphonia	Glossiphonia complanata	Glossiphonia complanata		3.3-8.5	12					1.5-34.6	12
21	Annelida		Clitellata	Hirudinida	Rhynchobdellida	Rhynchobdelliformes	Glossiphoniidae	Helobdella	Helobdella stagnalis	Helobdella stagnalis		3.3-7.2	12					2.4-20.1	12
22	Annelida		Clitellata	Hirudinida	Rhynchobdellida	Rhynchobdelliformes	Glossiphoniidae	Helobdella	Helobdella stagnalis	Helobdella stagnalis								6.8	7
23	Annelida		Clitellata	Hirudinida	Rhynchobdellida	Rhynchobdelliformes	Glossiphoniidae	Helobdella	Helobdella stagnalis	Helobdella stagnalis								8.5	7
24	Annelida		Clitellata	Hirudinida	Rhynchobdellida	Rhynchobdelliformes	Glossiphoniidae	Theromyzon	Theromyzon rude	Theromyzon rude	Adult									9.8	10					5595-5728	10	62.3-72.9	10							4.1	10	79.0	10
25	Annelida		Clitellata	Hirudinida	Rhynchobdellida	Rhynchobdelliformes	Piscicolidae			Piscicolidae								2.3	17	0.073	17
26	Annelida		Clitellata	Oligochaeta						Oligochaeta		30-60	23			1.96-62.1	18	0.02	17	0.33	6	473	19	3946	19			62.0	15	7.7	20	0.4	20	12.3	20	19.4	20
27	Annelida		Clitellata	Oligochaeta						Oligochaeta		41-60	1			1.0-37.0	21			0.005	17	467	22	5400	15			60.2	20
28	Annelida		Clitellata	Oligochaeta						Oligochaeta		1.70-22.0	24									5575	2	3471	22
29	Annelida		Clitellata	Oligochaeta						Oligochaeta														5618+/-207.56	25
30	Annelida		Clitellata	Oligochaeta						Oligochaeta														5579+/-246.41	25
31	Annelida		Clitellata	Oligochaeta	Haplotaxida	Tubificina	Naididae			Naididae														5490	26	4500-5300	27
32	Annelida		Clitellata	Oligochaeta	Haplotaxida	Tubificina	Naididae			Naididae														5261	28	5400-5700	27
33	Annelida		Clitellata	Oligochaeta	Haplotaxida	Tubificina	Naididae			Naididae														5530	2
34	Annelida		Clitellata	Oligochaeta	Haplotaxida	Tubificina	Naididae	Aulodrilus	Aulodrilus pigueti	Aulodrilus pigueti		2.30-11.00	29
35	Annelida		Clitellata	Oligochaeta	Haplotaxida	Tubificina	Naididae	Branchiodrilus	Branchiodrilus semperi	Branchiodrilus semperi														7538	30													92.21	30
36	Annelida		Clitellata	Oligochaeta	Haplotaxida	Tubificina	Naididae	Dero	Dero limosa	Dero limosa														5530	30													97.57	30
37	Annelida		Clitellata	Oligochaeta	Haplotaxida	Tubificina	Naididae	Limnodrilus		Limnodrilus sp.						3.0-12.0	31
38	Annelida		Clitellata	Oligochaeta	Haplotaxida	Tubificina	Naididae	Limnodrilus		Limnodrilus spp.		2.70-33.58	29
39	Annelida		Clitellata	Oligochaeta	Haplotaxida	Tubificina	Opistocystidae			Opistocystidae		4.04-10.05	29
40	Annelida		Clitellata	Oligochaeta	Haplotaxida	Tubificina	Tubificidae			Tubificidae												760	2	5652	2
41	Annelida		Clitellata	Oligochaeta	Haplotaxida	Tubificina	Tubificidae	Tubifex		Tubifex sp.														5491 [5336-5986]	32
42	Annelida		Clitellata	Oligochaeta	Lumbriculida		Lumbriculidae			Lumbriculidae						11.0-40.0	31
43	Annelida		Clitellata	Oligochaeta	Lumbriculida		Lumbriculidae	Lumbriculus	Lumbriculus variegatus	Lumbriculus variegatus														4820	33			66.4	33	10.6	33					9.0	33	84.2	33
44	Annelida		Clitellata	Oligochaeta	Lumbriculida		Lumbriculidae	Stylodrilus	Stylodrilus heringianus	Stylodrilus heringianus																4700-5100	27
45	Annelida		Polychaeta							Polychaeta								0.033	34			473	19	3946	19
46	Annelida		Polychaeta							Polychaeta												639	2	3503	2
47	Annelida		Polychaeta	Errantia	Phyllodocida	Nereidiformia	Nereidae			Nereidae												1059	2	4857	2
48	Arthropoda	Chelicerata	Arachnida	Acari	Trombidiformes	Prostigmata	Hydrachnidiae			Hydrachnidiae		0-2.5	1			0.55-2.53	35			0.11	6			5875	25
49	Arthropoda	Chelicerata	Arachnida	Acari	Trombidiformes	Prostigmata	Hydrachnidiae			Hydrachnidiae	Adult									0.18+/-0.08	36
50	Arthropoda	Chelicerata	Arachnida	Acari	Trombidiformes	Prostigmata	Limnocharidae	Limnochares		Limnochares sp.	Adult									4.4	11			5725+/-102	11													86.2	11
51	Arthropoda	Chelicerata	Arachnida	Acari	Trombidiformes	Prostigmata	Limnocharidae	Limnochares		Limnochares sp.	Adult									14.8	10					6693	10									3.1	10	84.0	10
52	Arthropoda	Chelicerata	Arachnida	Aranae						Aranae												1271	19	4890	19
53	Arthropoda	Crustacea	Branchiopoda		Anostraca					Anostraca																5834	2	71.9	20	8.6	20	3.9	20	1.5	20	14.0	20
54	Arthropoda	Crustacea	Branchiopoda		Anostraca		Branchinectidae	Branchinecta	Branchinecta paludosa	Branchinecta paludosa	Adult									2.8	11			5093+/-209	11													91.8	11
55	Arthropoda	Crustacea	Branchiopoda		Anostraca		Branchinectidae	Branchinecta	Branchinecta paludosa	Branchinecta paludosa	Adult									2.1	11			5170+/-217	11													91.4	11
56	Arthropoda	Crustacea	Branchiopoda		Anostraca		Branchinectidae	Branchinecta	Branchinecta paludosa	Branchinecta paludosa	Adult									4.0	11			4981+/-108	11													92.8	11
57	Arthropoda	Crustacea	Branchiopoda		Anostraca		Streptocephalidae	Streptocephalus	Streptocephalus sealii	Streptocephalus sealii		13.0-19.5	37											4932	37
58	Arthropoda	Crustacea	Branchiopoda		Diplostraca	Cladocera				Cladocera		0-2.5	1							0.02	6			5241	2	5310	2	31.8	38	1.5	38	7.3	38	10.9	38	48.4	38
59	Arthropoda	Crustacea	Branchiopoda		Diplostraca	Cladocera				Cladocera		0.3-3.0	40											2710	38			31.7	39	2.1	39	13.8	39	1.7	39	50.7	39
60	Arthropoda	Crustacea	Branchiopoda		Diplostraca	Cladocera				Cladocera														2630	39
61	Arthropoda	Crustacea	Branchiopoda		Diplostraca					Diplostraca		2.6-3.9	37											5205	37			36.7	5	10.6	5
62	Arthropoda	Crustacea	Branchiopoda		Diplostraca					Diplostraca		2.6-7.5	1											3200	5
63	Arthropoda	Crustacea	Branchiopoda		Diplostraca	Cladocera	Acantholeberidae	Acantholeberis	Acantholeberis curvirostris	Acantholeberis curvirostris		1.008	41							0.0076	41
64	Arthropoda	Crustacea	Branchiopoda		Diplostraca	Cladocera	Bosminidae			Bosminidae														5232	2	5534	2
65	Arthropoda	Crustacea	Branchiopoda		Diplostraca	Cladocera	Bosminidae	Bosmina		Bosmina spp.								0.079	17	0.003	17
66	Arthropoda	Crustacea	Branchiopoda		Diplostraca	Cladocera	Bosminidae	Bosmina	Bosmina coregoni	Bosmina coregoni														6307+/-85	42	5800	42	70.6+/-1.2	42	20.5+/-1.9	42
67	Arthropoda	Crustacea	Branchiopoda		Diplostraca	Cladocera	Bosminidae	Bosmina	Bosmina hagmanni	Bosmina hagmanni		0.3943+/-0.0487	43							0.001897	43
68	Arthropoda	Crustacea	Branchiopoda		Diplostraca	Cladocera	Bosminidae	Bosmina	Bosmina longirostris	Bosmina longirostris		0.200-0.550	41							0.00017-0.00409	41			4701+/-104	44											4.3	44
69	Arthropoda	Crustacea	Branchiopoda		Diplostraca	Cladocera	Bosminidae	Bosmina	Bosmina longirostris	Bosmina longirostris														4812+/-151	44											4.8	44
70	Arthropoda	Crustacea	Branchiopoda		Diplostraca	Cladocera	Bosminidae	Bosmina	Bosmina longirostris	Bosmina longirostris														4760+/-133	44											6.5	44
71	Arthropoda	Crustacea	Branchiopoda		Diplostraca	Cladocera	Bosminidae	Bosmina	Bosmina longirostris	Bosmina longirostris														4741+/-101	44											4.1	44
72	Arthropoda	Crustacea	Branchiopoda		Diplostraca	Cladocera	Cercopagididae	Bythotrephes	Bythotrephes longimanus	Bythotrephes longimanus														5.24	45			63.85	45	14.12	45					5.61	45
73	Arthropoda	Crustacea	Branchiopoda		Diplostraca	Cladocera	Chydoridae			Chydoridae														5407	2	5609	2
74	Arthropoda	Crustacea	Branchiopoda		Diplostraca	Cladocera	Chydoridae	Acroperus	Acroperus harpae	Acroperus harpae		0.400-0.750	41							0.00152-0.00260	41
75	Arthropoda	Crustacea	Branchiopoda		Diplostraca	Cladocera	Chydoridae	Alona		Alona spp.								0.105	17	0.0041	17
76	Arthropoda	Crustacea	Branchiopoda		Diplostraca	Cladocera	Chydoridae	Alona	Alona affinis	Alona affinis		0.400-0.650	41							0.00047-0.00305	41
77	Arthropoda	Crustacea	Branchiopoda		Diplostraca	Cladocera	Chydoridae	Alona	Alona costata	Alona costata		0.441	41							0.001	41
78	Arthropoda	Crustacea	Branchiopoda		Diplostraca	Cladocera	Chydoridae	Alona	Alona rectangula	Alona rectangula		0.300	41							0.00045	41
79	Arthropoda	Crustacea	Branchiopoda		Diplostraca	Cladocera	Chydoridae	Alonella	Alonella exigua	Alonella exigua		0.200-0.400	41							0.00026-0.00069	41
80	Arthropoda	Crustacea	Branchiopoda		Diplostraca	Cladocera	Chydoridae	Alonella	Alonella nana	Alonella nana		0.198	41							0.0031	41
81	Arthropoda	Crustacea	Branchiopoda		Diplostraca	Cladocera	Chydoridae	Chydorus	Chydorus sphaericus	Chydorus sphaericus		0.250-0.550	41							0.00039-0.00800	41			6120+/-128	42	5650	42	73.2+/-2.2	42	18.5+/-2.8	42
82	Arthropoda	Crustacea	Branchiopoda		Diplostraca	Cladocera	Chydoridae	Dunhevedia	Dunhevedia crassa	Dunhevedia crassa		0.450	41							0.001	41
83	Arthropoda	Crustacea	Branchiopoda		Diplostraca	Cladocera	Chydoridae	Eurycercus	Eurycercus lamellatus	Eurycercus lamellatus		2.376	41							0.157	41
84	Arthropoda	Crustacea	Branchiopoda		Diplostraca	Cladocera	Chydoridae	Eurycercus	Eurycercus lamellatus	Eurycercus lamellatus		0.746	41							0.00387	41
85	Arthropoda	Crustacea	Branchiopoda		Diplostraca	Cladocera	Chydoridae	Graptoleberis	Graptoleberis testudinaria	Graptoleberis testudinaria		0.404	41							0.0014	41
86	Arthropoda	Crustacea	Branchiopoda		Diplostraca	Cladocera	Chydoridae	Leydigia	Leydigia leydigi	Leydigia leydigi		0.702	41							0.002	41
87	Arthropoda	Crustacea	Branchiopoda		Diplostraca	Cladocera	Chydoridae	Pleuroxusv	Pleuroxus aduncus	Pleuroxus aduncus		0.400-0.650	41							0.00088-0.00627	41
88	Arthropoda	Crustacea	Branchiopoda		Diplostraca	Spinicaudata	Cyzicidae			Cyzicidae																		61.7	15
89	Arthropoda	Crustacea	Branchiopoda		Diplostraca	Spinicaudata	Cyzicidae	Caenestheriella	Caenestheriella setosa	Caenestheriella setosa		5.2-9.1	37											4560	37
90	Arthropoda	Crustacea	Branchiopoda		Diplostraca	Cladocera	Daphniidae			Daphniidae														5028	2	5292	2
91	Arthropoda	Crustacea	Branchiopoda		Diplostraca	Cladocera	Daphniidae			Daphniidae	Adult									0.06+/-0.03	36
92	Arthropoda	Crustacea	Branchiopoda		Diplostraca	Cladocera	Daphniidae	Ceriodaphnia	Ceriodaphnia quadrangula	Ceriodaphnia quadrangula		0.400-1.200	41							0.00132-0.01586	41			4.91	45			54.41	45	5.29	45					4.56	45
93	Arthropoda	Crustacea	Branchiopoda		Diplostraca	Cladocera	Daphniidae	Ceriodaphnia	Ceriodaphnia reticulata	Ceriodaphnia reticulata		0.400-1.200	41							0.00104-0.00958	41
94	Arthropoda	Crustacea	Branchiopoda		Diplostraca	Cladocera	Daphniidae	Ceriodaphnia	Ceriodaphnia silvestrii	Ceriodaphnia silvestrii		0.5779+/-0.0383	43							0.001440	43
95	Arthropoda	Crustacea	Branchiopoda		Diplostraca	Cladocera	Daphniidae	Daphnia		Daphnia spp.														4170-5115	46	3776-6071	47									3.8-13.4	47
96	Arthropoda	Crustacea	Branchiopoda		Diplostraca	Cladocera	Daphniidae	Daphnia		Daphnia spp.																4648-5395	46									5.9-13.0	46
97	Arthropoda	Crustacea	Branchiopoda		Diplostraca	Cladocera	Daphniidae	Daphnia	Daphnia ambigua	Daphnia ambigua		0.500-1.250	41							0.00097-0.00795	41
98	Arthropoda	Crustacea	Branchiopoda		Diplostraca	Cladocera	Daphniidae	Daphnia	Daphnia cristata	Daphnia cristata																6047+/-143	13									8.07+/-0.03	13
99	Arthropoda	Crustacea	Branchiopoda		Diplostraca	Cladocera	Daphniidae	Daphnia	Daphnia cucullata	Daphnia cucullata														5.09+/-0.78	45			57.04+/-4.73	45	19.84+/-11.12	45					14.04+/-6.05	45
100	Arthropoda	Crustacea	Branchiopoda		Diplostraca	Cladocera	Daphniidae	Daphnia	Daphnia cucullata	Daphnia cucullata														5.41+/-0.26	45			62.76+/-4.20	45	22.69+/-4.87	45					10.60+/-1.07	45
101	Arthropoda	Crustacea	Branchiopoda		Diplostraca	Cladocera	Daphniidae	Daphnia	Daphnia dubia	Daphnia dubia														4805+/-112	44											8.4	44
102	Arthropoda	Crustacea	Branchiopoda		Diplostraca	Cladocera	Daphniidae	Daphnia	Daphnia dubia	Daphnia dubia														4739+/-76	44											7.6	44
103	Arthropoda	Crustacea	Branchiopoda		Diplostraca	Cladocera	Daphniidae	Daphnia	Daphnia dubia	Daphnia dubia														4758+/-76	44											9.1	44
104	Arthropoda	Crustacea	Branchiopoda		Diplostraca	Cladocera	Daphniidae	Daphnia	Daphnia galeata	Daphnia galeata		0.500-2.000	41							0.00075-0.02606	41
105	Arthropoda	Crustacea	Branchiopoda		Diplostraca	Cladocera	Daphniidae	Daphnia	Daphnia gessneri	Daphnia gessneri		1.0060+/-0.1556	43							0.004197	43
106	Arthropoda	Crustacea	Branchiopoda		Diplostraca	Cladocera	Daphniidae	Daphnia	Daphnia hyalina	Daphnia hyalina														5.02+/-0.37	45	5800	42	62.22+/-3.66	45	16.46+/-7.52	45					12.01+/-1.42	45
107	Arthropoda	Crustacea	Branchiopoda		Diplostraca	Cladocera	Daphniidae	Daphnia	Daphnia hyalina	Daphnia hyalina														4.75	45			64.04	45	13.07	45					12.53	45
108	Arthropoda	Crustacea	Branchiopoda		Diplostraca	Cladocera	Daphniidae	Daphnia	Daphnia hyalina	Daphnia hyalina														6278+/-78	42			69.4+/-5.0	42	24.3+/-5.3	42
109	Arthropoda	Crustacea	Branchiopoda		Diplostraca	Cladocera	Daphniidae	Daphnia	Daphnia magna	Daphnia magna		1.500-4.000	41					1.867	48	0.02607-0.23649	41									5.5+/-1.7	48
110	Arthropoda	Crustacea	Branchiopoda		Diplostraca	Cladocera	Daphniidae	Daphnia	Daphnia magna	Daphnia magna		1.500-4.000	41					1.500	48	0.02514-0.14675										9.2+/-1.0	48
111	Arthropoda	Crustacea	Branchiopoda		Diplostraca	Cladocera	Daphniidae	Daphnia	Daphnia magna	Daphnia magna								2.600	48											4.0+/-0.5	48
112	Arthropoda	Crustacea	Branchiopoda		Diplostraca	Cladocera	Daphniidae	Daphnia	Daphnia pulex	Daphnia pulex		0.750-2.750	41							0.00225-0.08263	41
113	Arthropoda	Crustacea	Branchiopoda		Diplostraca	Cladocera	Daphniidae	Daphnia	Daphnia pulex	Daphnia pulex		4.496	37											4478	37
114	Arthropoda	Crustacea	Branchiopoda		Diplostraca	Cladocera	Daphniidae	Daphnia	Diaphanosoma spinulosum	Diaphanosoma spinulosum		0.7697+/-0.1193	43							0.002233	43
115	Arthropoda	Crustacea	Branchiopoda		Diplostraca	Cladocera	Daphniidae	Moina	Moina dubia	Moina dubia														7014	30													88.71	30
116	Arthropoda	Crustacea	Branchiopoda		Diplostraca	Cladocera	Daphniidae	Scapholeberis	Scapholeberis mucronata	Scapholeberis mucronata		0.400-1.200	41							0.00093-0.01811	41
117	Arthropoda	Crustacea	Branchiopoda		Diplostraca	Cladocera	Daphniidae	Simocephalus	Simocephalus vetulus	Simocephalus vetulus		0.600-2.600	41							0.00057-0.15298	41
118	Arthropoda	Crustacea	Branchiopoda		Diplostraca	Cladocera	Daphniidae	Simocephalus	Simocephalus vetulus	Simocephalus vetulus		0.600-2.600	41							0.00058-0.09047
119	Arthropoda	Crustacea	Branchiopoda		Diplostraca	Cladocera	Daphniidae	Simocephalus	Simocephalus vetulus	Simocephalus vetulus		0.600-2.600	41							0.00139-0.17093
120	Arthropoda	Crustacea	Branchiopoda		Diplostraca	Cladocera	Holopediidae	Holopedium	Holopedium gibberum	Holopedium gibberum														4762+/-94	44											7.6	44
121	Arthropoda	Crustacea	Branchiopoda		Diplostraca	Cladocera	Holopediidae	Holopedium	Holopedium gibberum	Holopedium gibberum														4718+/-87	44											9.7	44
122	Arthropoda	Crustacea	Branchiopoda		Diplostraca	Spinicaudata	Leptestheriidae			Leptestheriidae																		38.8	15
123	Arthropoda	Crustacea	Branchiopoda		Diplostraca	Cladocera	Leptodoridae			Leptodoridae														5461	2	5275	2
124	Arthropoda	Crustacea	Branchiopoda		Diplostraca	Cladocera	Leptodoridae	Leptodora	Leptodora kindtii	Leptodora kindtii														4570-6687	46	5050-7068	46	74.41+/-4.1	42	13.1+/-1.0	42					5.0-9.3	46
125	Arthropoda	Crustacea	Branchiopoda		Diplostraca	Cladocera	Leptodoridae	Leptodora	Leptodora kindtii	Leptodora kindtii														5847+/-41	42	4305-5169	47									1.8-10.2	47
126	Arthropoda	Crustacea	Branchiopoda		Diplostraca	Cladocera	Leptodoridae	Leptodora	Leptodora kindtii	Leptodora kindtii																5605+/-584	49
127	Arthropoda	Crustacea	Branchiopoda		Diplostraca	Cladocera	Leptodoridae	Leptodora	Leptodora kindtii	Leptodora kindtii																5400	42
128	Arthropoda	Crustacea	Branchiopoda		Diplostraca	Cladocera	Moinidae	Moina	Moina macrocopa	Moina macrocopa		1.020	41							0.0071	41
129	Arthropoda	Crustacea	Branchiopoda		Diplostraca	Cladocera	Moinidae	Moina	Moina micrura	Moina micrura		0.600-1.200	41							0.00118-0.01055	41
130	Arthropoda	Crustacea	Branchiopoda		Diplostraca	Cladocera	Moinidae	Moina	Moina mongolica	Moina mongolica		0.600-1.400	41							0.00158-0.00954	41
131	Arthropoda	Crustacea	Branchiopoda		Diplostraca	Cladocera	Polyphemidae	Polyphemus	Polyphemus pediculus	Polyphemus pediculus		0.500-0.700	41							0.00155-0.00320	41
132	Arthropoda	Crustacea	Branchiopoda		Diplostraca	Cladocera	Sididae	Diaphanosoma	Diaphanosoma brachyurum	Diaphanosoma brachyurum		0.400-1.200	41							0.00053-0.00540	41
133	Arthropoda	Crustacea	Branchiopoda		Diplostraca	Cladocera	Sididae	Diaphanosoma	Diaphanosoma pauscispinosum	Diaphanosoma pauscispinosum														7014	30													88.71	30
134	Arthropoda	Crustacea	Branchiopoda		Laevicaudata		Lynceidae			Lynceidae	Adult									0.31+/-0.02	36
135	Arthropoda	Crustacea	Branchiopoda		Laevicaudata		Lynceidae	Lynceus	Lynceus brachyurus	Lynceus brachyurus	Adult									0.6	10					5824	10									7.6	10	93.0	10
136	Arthropoda	Crustacea	Branchiopoda		Notostraca					Notostraca														4500	15			57.7	15	10.6	5
137	Arthropoda	Crustacea	Branchiopoda		Notostraca					Notostraca														3600	5			53.7	5
138	Arthropoda	Crustacea	Branchiopoda	Phyllopoda	Notostraca		Triopsidae	Lepidurus	Lepidurus couesii	Lepidurus couesii	Adult									19.5	10					5315-5810	10									5.1	10	89.0	10
139	Arthropoda	Crustacea	Branchiopoda	Sarsostraca	Anostraca		Chirocephalidae	Chirocephalopsis	Chirocephalopsis bundyi	Chirocephalopsis bundyi	Adult									1.6	11			5445+/-370	11	5325	10									5.0	10	93.6	11
140	Arthropoda	Crustacea	Branchiopoda	Sarsostraca	Anostraca		Chirocephalidae	Chirocephalopsis	Chirocephalopsis bundyi	Chirocephalopsis bundyi	Adult									1.6	10																	91.0	10
141	Arthropoda	Crustacea	Malacostraca		Amphipoda					Amphipoda		2.6-7.5	1					0.025	34	4.7+/-1.8	50	934	2	3346+/-24	50	4878	2
142	Arthropoda	Crustacea	Malacostraca		Amphipoda					Amphipoda												1058	2	4002	2	5020	51
143	Arthropoda	Crustacea	Malacostraca		Amphipoda					Amphipoda														3810	51
144	Arthropoda	Crustacea	Malacostraca		Amphipoda					Amphipoda														3761	2
145	Arthropoda	Crustacea	Malacostraca		Amphipoda					Amphipoda	Adult	3.75-10.65	52
146	Arthropoda	Crustacea	Malacostraca		Amphipoda					Amphipoda	Larvae	3.75-10.65	52
147	Arthropoda	Crustacea	Malacostraca		Amphipoda		Anisogammaridae	Eogammarus		Eogammarus spp.												741	19	2746	19
148	Arthropoda	Crustacea	Malacostraca		Amphipoda		Corophiidae	Chelicorophium	Chelicorophium curvispinum	Chelicorophium curvispinum						1.43-5.08	8
149	Arthropoda	Crustacea	Malacostraca		Amphipoda		Corophiidae	Corophium		Corophium spp.												737	19	3207	19
150	Arthropoda	Crustacea	Malacostraca		Amphipoda		Crangonyctidae	Crangonyx	Crangonyx gracilis	Crangonyx gracilis						2.0-9.0	53
151	Arthropoda	Crustacea	Malacostraca		Amphipoda		Crangonyctidae	Crangonyx	Crangonyx richmondensis	Crangonyx richmondensis						2.0-13.0	53
152	Arthropoda	Crustacea	Malacostraca		Amphipoda		Crangonyctidae	Crangonyx	Crangonyx richmondensis	Crangonyx richmondensis	Adult													3885+/-120	54
153	Arthropoda	Crustacea	Malacostraca		Amphipoda		Crangonyctidae	Crangonyx	Crangonyx richmondensis	Crangonyx richmondensis	Larvae													3853+/-380	54
154	Arthropoda	Crustacea	Malacostraca		Amphipoda		Gammaracanthidae	Gammaracanthus	Gammaracanthus lacustris	Gammaracanthus lacustris																5760+/-48	13									20.69+/-0.21	13
155	Arthropoda	Crustacea	Malacostraca		Amphipoda		Gammaridae			Gammaridae						1.81-13.0	18	1.1	17	2.70	6	810	2	4050	2	5362	2
156	Arthropoda	Crustacea	Malacostraca		Amphipoda		Gammaridae			Gammaridae										0.037	17	1031	4
157	Arthropoda	Crustacea	Malacostraca		Amphipoda		Gammaridae	Gammarus		Gammarus sp.								7.280	48					4020	38			47.0	38	5.9	38	8.4	38	16.5	38	22.2	38
158	Arthropoda	Crustacea	Malacostraca		Amphipoda		Gammaridae	Gammarus		Gammarus sp.														3780	39			47.8	39	8.0+/-1.5	48		39	12.1	39	22.8	39
159	Arthropoda	Crustacea	Malacostraca		Amphipoda		Gammaridae	Gammarus		Gammarus spp.														3981.8	55			47.0	55	7.7	39	9.6	55	10.0	55	29.7	55
160	Arthropoda	Crustacea	Malacostraca		Amphipoda		Gammaridae	Gammarus		Gammarus spp.																				3.6	55	9.7	55
161	Arthropoda	Crustacea	Malacostraca		Amphipoda		Gammaridae	Gammarus	Gammarus fasciatus	Gammarus fasciatus														4129+/-90	56	5227+/-111	56									21.09+/-0.92	56
162	Arthropoda	Crustacea	Malacostraca		Amphipoda		Gammaridae	Gammarus	Gammarus fossarum	Gammarus fossarum								1.09	57
163	Arthropoda	Crustacea	Malacostraca		Amphipoda		Gammaridae	Gammarus	Gammarus lacustris	Gammarus lacustris														3895	14					8.4-18.2	58					31.1	14	77.8	14
164	Arthropoda	Crustacea	Malacostraca		Amphipoda		Gammaridae	Gammarus	Gammarus lacustris	Gammarus lacustris	Adult									10.5	10					4642-4661	10	42.0-43.7	10							18.9	10	79.0	10
165	Arthropoda	Crustacea	Malacostraca		Amphipoda		Gammaridae	Gammarus	Gammarus pulex	Gammarus pulex																				6.1	59
166	Arthropoda	Crustacea	Malacostraca		Amphipoda		Gammaridae	Gammarus	Gammarus roeseli	Gammarus roeseli						2.10-17.37	35
167	Arthropoda	Crustacea	Malacostraca		Amphipoda		Hyalellidae	Hyalella		Hyalella sp.		3.0-10.0	23									590	4
168	Arthropoda	Crustacea	Malacostraca		Amphipoda		Hyalellidae	Hyalella		Hyalella spp.												608	22	3994	22
169	Arthropoda	Crustacea	Malacostraca		Amphipoda		Hyalellidae	Hyalella	Hyalella azteca	Hyalella azteca														3682-4231	46	4330-5115	46									12.9-19.3	46
170	Arthropoda	Crustacea	Malacostraca		Amphipoda		Hyalellidae	Hyalella	Hyalella azteca	Hyalella azteca														3959+/-164	56	3819-4079	47									8.2-22.9	47
171	Arthropoda	Crustacea	Malacostraca		Amphipoda		Hyalellidae	Hyalella	Hyalella azteca	Hyalella azteca														3682+/-453	11	4968+/-208	56									20.78+/-1.47	56
172	Arthropoda	Crustacea	Malacostraca		Amphipoda		Hyalellidae	Hyalella	Hyalella azteca	Hyalella azteca	Adult									4.2	11			3850+/-110	54	4435-5470	10	45.3-43.7	10							23.4	10	81.2	11
173	Arthropoda	Crustacea	Malacostraca		Amphipoda		Hyalellidae	Hyalella	Hyalella azteca	Hyalella azteca	Adult									2.2	10			4086+/-325	54													81.0	10
174	Arthropoda	Crustacea	Malacostraca		Amphipoda		Hyalellidae	Hyalella	Hyalella curvispina	Hyalella curvispina						2.0-8.5	31							3600	60
175	Arthropoda	Crustacea	Malacostraca		Amphipoda		Pallaseidae	Pallasiola	Pallasiola quadrispinosa	Pallasiola quadrispinosa																5091+/-96	13									30.37+/-0.76	13
176	Arthropoda	Crustacea	Malacostraca		Amphipoda		Paracalliopiidae	Paracalliope	Paracalliope fluviatilis	Paracalliope fluviatilis														4197+/-59.8	61
177	Arthropoda	Crustacea	Malacostraca		Amphipoda		Paracalliopiidae	Paracalliope	Paracalliope fluviatilis	Paracalliope fluviatilis														5255+/-334.98	25
178	Arthropoda	Crustacea	Malacostraca		Amphipoda		Paracalliopiidae	Paracalliope	Paracalliope fluviatilis	Paracalliope fluviatilis														4545+/-45.17	25
179	Arthropoda	Crustacea	Malacostraca		Amphipoda		Pontogammaridae			Pontogammaridae						2.22-17.34	8
180	Arthropoda	Crustacea	Malacostraca		Amphipoda		Pontoporeiidae	Monoporeia	Monoporeia affinis	Monoporeia affinis														5240	60					33.1	60					17.0	60
181	Arthropoda	Crustacea	Malacostraca		Amphipoda		Pontoporeiidae	Monoporeia	Monoporeia affinis	Monoporeia affinis														4741	60
182	Arthropoda	Crustacea	Malacostraca		Amphipoda		Pontoporeiidae	Pontoporeia	Pontoporeia hoyi	Pontoporeia hoyi																5200-6900	27
183	Arthropoda	Crustacea	Malacostraca		Amphipoda		Pontoporeiidae	Pontoporeia	Pontoporeia hoyi	Pontoporeia hoyi																5700-7100	27
184	Arthropoda	Crustacea	Malacostraca		Amphipoda		Talitridae			Talitridae												727	19	4034	2	4636	2
185	Arthropoda	Crustacea	Malacostraca		Amphipoda		Talitridae			Talitridae														3031	19
186	Arthropoda	Crustacea	Malacostraca		Decapoda					Decapoda		13.0-26.0	37									1077	2	3944	2	5314	2
187	Arthropoda	Crustacea	Malacostraca		Decapoda					Decapoda														4427	37
188	Arthropoda	Crustacea	Malacostraca		Decapoda	Anomura	Aeglidae	Aegla		Aegla spp.		20.0-30.0	23									879	22	3880	22
189	Arthropoda	Crustacea	Malacostraca		Decapoda	Anomura	Aeglidae	Aegla	Aegla neuquensis	Aegla neuquensis						6.0-22.0	31
190	Arthropoda	Crustacea	Malacostraca		Decapoda	Astacidea	Astacidae			Astacidae														4890	2	5529	2
191	Arthropoda	Crustacea	Malacostraca		Decapoda	Astacidea	Astacidae			Astacidae														2901	28
192	Arthropoda	Crustacea	Malacostraca		Decapoda	Caridea	Atyidae	Atyaephyra	Atyaephyra desmarestii	Atyaephyra desmarestii														4403	62	5094	62
193	Arthropoda	Crustacea	Malacostraca		Decapoda	Astacidea	Cambaridae			Cambaridae														2901	28
194	Arthropoda	Crustacea	Malacostraca		Decapoda	Astacidea	Cambaridae	Faxonius	Faxonius virilis	Faxonius virilis														3051	14											36.4	14	75.6	14
195	Arthropoda	Crustacea	Malacostraca		Decapoda	Pleocyemata	Cambaridae	Orconectes		Orconectes spp.														2950	22
196	Arthropoda	Crustacea	Malacostraca		Decapoda	Caridea	Palaemonidae	Macrobrachium	Macrobrachium rosenbergii	Macrobrachium rosenbergii																		21.2	63	0.3	63					0.4	63	78.3	63
197	Arthropoda	Crustacea	Malacostraca		Decapoda	Caridea	Palaemonidae	Palaemon	Palaemon lamarrie	Palaemon lamarrie														5675	30													75.25	30
198	Arthropoda	Crustacea	Malacostraca		Decapoda	Caridea	Parastacidae	Samastacus	Samastacus spinifrons	Samastacus spinifrons		40.0-60.0	23									930	22	3364	22
199	Arthropoda	Crustacea	Malacostraca		Isopoda					Isopoda		7.6-12.5	1													4439	2
200	Arthropoda	Crustacea	Malacostraca		Isopoda					Isopoda	Adult	2.7-8.0	64
201	Arthropoda	Crustacea	Malacostraca		Isopoda					Isopoda	Adult	2.35-13.90	52
202	Arthropoda	Crustacea	Malacostraca		Isopoda					Isopoda	Larvae	2.7-8.0	64
203	Arthropoda	Crustacea	Malacostraca		Isopoda					Isopoda	Larvae	2.35-13.90	52
204	Arthropoda	Crustacea	Malacostraca		Isopoda	Asellota	Asellidae			Asellidae				0.35-1.5	18	1.72-11.4	18	0.8	17	0.028	17					4325	2
205	Arthropoda	Crustacea	Malacostraca		Isopoda	Asellota	Asellidae	Asellus		Asellus spp.														3.336	16			42.0	16	3.2	16	8.2	16	14.9	16	31.7	16
206	Arthropoda	Crustacea	Malacostraca		Isopoda	Asellota	Asellidae	Asellus		Asellus spp.														3741+/-210	56	5004+/-210	56									27.22+/-3.04	56
207	Arthropoda	Crustacea	Malacostraca		Isopoda	Asellota	Asellidae	Asellus	Asellus aquaticus	Asellus aquaticus				1.02-1.58	35	5.07-8.67	35			3.42	6					4756+/-143	13									28.62+/-0.22	13
208	Arthropoda	Crustacea	Malacostraca		Isopoda	Asellota	Asellidae	Asellus	Asellus aquaticus	Asellus aquaticus						1.39-15.24	8
209	Arthropoda	Crustacea	Malacostraca		Isopoda	Asellota	Asellidae	Caecidotea	Caecidotea racovitzai	Caecidotea racovitzai				0.3-2.0	53	1.8-10.4	53
210	Arthropoda	Crustacea	Malacostraca		Isopoda	Asellota	Asellidae	Lirceus	Lirceus lineatus	Lirceus lineatus						1.4-11.0	53
211	Arthropoda	Crustacea	Malacostraca		Isopoda	Asellota	Asellidae	Proasellus	Proasellus meridianus	Proasellus meridianus										0.68+/-0.14	65
212	Arthropoda	Crustacea	Malacostraca		Isopoda	Valvifera	Idoteidae	Austridotea	Austridotea annectens	Austridotea annectens														2407-3902	61
213	Arthropoda	Crustacea	Malacostraca		Isopoda	Flabellifera	Sphaeromatidae			Sphaeromatidae														3004	2	4553	2
214	Arthropoda	Crustacea	Malacostraca		Isopoda		Sphaeromatidae	Gnorimosphaeroma		Gnorimosphaeroma spp.												587	19	2177	19
215	Arthropoda	Crustacea	Malacostraca		Mysida		Mysidae			Mysidae												848	19	4995	19
216	Arthropoda	Crustacea	Malacostraca		Mysida		Mysidae	Mysis	Mysis relicta	Mysis relicta																5400-6000	27									8.61+/-0.07	13
217	Arthropoda	Crustacea	Malacostraca		Mysida		Mysidae	Mysis	Mysis relicta	Mysis relicta																6142+/-24	13
218	Arthropoda	Crustacea	Malacostraca		Mysida		Mysidae	Tenagomysis	Tenagomysis chiltoni	Tenagomysis chiltoni														4490-5301	61
219	Arthropoda	Crustacea	Maxillopoda	Copepoda						Copepoda		0-2.5	1							0.02	6	1190	19
220	Arthropoda	Crustacea	Maxillopoda	Copepoda						Copepoda		0.5-5.0	40
221	Arthropoda	Crustacea	Maxillopoda	Copepoda	Calanoida		Centropagidae	Limnocalanus	Limnocalanus macrurus	Limnocalanus macrurus																7457+/-96	13									2.92+/-0.05	13
222	Arthropoda	Crustacea	Maxillopoda	Copepoda	Calanoida		Cyclopidae	Acanthocyclops	Acanthocyclops robustus	Acanthocyclops robustus		1.2260+/-0.0322	43							0.010136	43
223	Arthropoda	Crustacea	Maxillopoda	Copepoda	Calanoida		Cyclopidae	Mesocyclops	Mesocyclops ogunnus	Mesocyclops ogunnus		1.1299+/-0.0332	43							0.008786	43
224	Arthropoda	Crustacea	Maxillopoda	Copepoda	Calanoida		Diaptomidae			Diaptomidae												550	2	4400	15	5883	2	49.7	15
225	Arthropoda	Crustacea	Maxillopoda	Copepoda	Calanoida		Diaptomidae			Diaptomidae														5741	2
226	Arthropoda	Crustacea	Maxillopoda	Copepoda	Calanoida		Diaptomidae	Argyrodiaptomus	Argyrodiaptomus azevedoi	Argyrodiaptomus azevedoi		2.1259+/-0.0752	43							0.032500	43
227	Arthropoda	Crustacea	Maxillopoda	Copepoda	Calanoida		Diaptomidae	Argyrodiaptomus	Argyrodiaptomus azevedoi	Argyrodiaptomus azevedoi		2.4886+/-0.1209	43							0.051250	43
228	Arthropoda	Crustacea	Maxillopoda	Copepoda	Calanoida		Diaptomidae	Diaptomus	Diaptomus arcticus	Diaptomus arcticus		3.042	37											5468	37
229	Arthropoda	Crustacea	Maxillopoda	Copepoda	Calanoida		Diaptomidae	Diaptomus	Diaptomus arcticus	Diaptomus arcticus		3.64	37											5526	37
230	Arthropoda	Crustacea	Maxillopoda	Copepoda	Calanoida		Diaptomidae	Diaptomus	Diaptomus clavipes	Diaptomus clavipes								0.135	48											8.3+/-1.0	48
231	Arthropoda	Crustacea	Maxillopoda	Copepoda	Calanoida		Diaptomidae	Diaptomus	Diaptomus leptopus	Diaptomus leptopus		1.885	37											5396	37
232	Arthropoda	Crustacea	Maxillopoda	Copepoda	Calanoida		Diaptomidae	Diaptomus	Diaptomus leptopus	Diaptomus leptopus		2.21	37											5436	37
233	Arthropoda	Crustacea	Maxillopoda	Copepoda	Calanoida		Diaptomidae	Diaptomus	Diaptomus minutus	Diaptomus minutus	Adult													[5580-7008]	44											[0.7-2.1]	44
234	Arthropoda	Crustacea	Maxillopoda	Copepoda	Calanoida		Diaptomidae	Diaptomus	Diaptomus minutus	Diaptomus minutus	Larvae													5475+/-170	44											0.9	44
235	Arthropoda	Crustacea	Maxillopoda	Copepoda	Calanoida		Diaptomidae	Diaptomus	Diaptomus siciloides	Diaptomus siciloides		0.975	37											5334	37
236	Arthropoda	Crustacea	Maxillopoda	Copepoda	Calanoida		Diaptomidae	Diaptomus	Diaptomus siciloides	Diaptomus siciloides		1.235	37											5643	37
237	Arthropoda	Crustacea	Maxillopoda	Copepoda	Calanoida		Diaptomidae	Eudiaptomus	Eudiaptomus gracilis	Eudiaptomus gracilis																5903+/-72	13									5.16+/-0.06	13
238	Arthropoda	Crustacea	Maxillopoda	Copepoda	Calanoida		Diaptomidae	Eudiaptomus	Eudiaptomus padanus	Eudiaptomus padanus														5.64+/-0.66	45			50.15+/-8.55	45	26.93+/-11.52	45					5.24+/-2.12	45
239	Arthropoda	Crustacea	Maxillopoda	Copepoda	Calanoida		Diaptomidae	Eudiaptomus	Eudiaptomus padanus	Eudiaptomus padanus														5.44+/-0.14	45			53.95+/-3.41	45	17.00+/-3.81	45					5.75+/-2.41	45
240	Arthropoda	Crustacea	Maxillopoda	Copepoda	Calanoida		Diaptomidae	Heliodiaptomus	Heliodiaptomus cinctus	Heliodiaptomus cinctus														7014	30													88.71	30
241	Arthropoda	Crustacea	Maxillopoda	Copepoda	Calanoida		Diaptomidae	Notodiaptomus	Notodiaptomus cearensis	Notodiaptomus cearensis		1.3034+/-0.0530	43							0.009667	43
242	Arthropoda	Crustacea	Maxillopoda	Copepoda	Calanoida		Diaptomidae	Notodiaptomus	Notodiaptomus cearensis	Notodiaptomus cearensis		1.3639+/-0.0657	43							0.009842	43
243	Arthropoda	Crustacea	Maxillopoda	Copepoda	Calanoida		Diaptomidae	Notodiaptomus	Notodiaptomus evaldus	Notodiaptomus evaldus		1.2493+/-0.0635	43							0.008056	43
244	Arthropoda	Crustacea	Maxillopoda	Copepoda	Calanoida		Diaptomidae	Notodiaptomus	Notodiaptomus evaldus	Notodiaptomus evaldus		1.4721+/-0.0702	43							0.011842	43
245	Arthropoda	Crustacea	Maxillopoda	Copepoda	Calanoida		Diaptomidae	Notodiaptomus	Notodiaptomus iheringi	Notodiaptomus iheringi		1.1000+/-0.0682	43							0.005267	43
246	Arthropoda	Crustacea	Maxillopoda	Copepoda	Calanoida		Diaptomidae	Notodiaptomus	Notodiaptomus iheringi	Notodiaptomus iheringi		1.2278+/-0.0525	43							0.006083	43
247	Arthropoda	Crustacea	Maxillopoda	Copepoda	Calanoida		Temoridae	Eurytemora	Eurytemora affinis	Eurytemora affinis														6353+/-109	42	5860	42	67.9+/-3.9	42	23.6+/-2.7	42
248	Arthropoda	Crustacea	Maxillopoda	Copepoda	Cyclopoida					Cyclopoida														5963+/-88	42	5500	42	71.9+/-2.1	42	15.9+/-1.8	42
249	Arthropoda	Crustacea	Maxillopoda	Copepoda	Cyclopoida		Cyclopidae			Cyclopidae														5788	2	5778	2
250	Arthropoda	Crustacea	Maxillopoda	Copepoda	Cyclopoida		Cyclopidae	Cyclops		Cyclops spp.								0.189	17	0.0073	17
251	Arthropoda	Crustacea	Maxillopoda	Copepoda	Cyclopoida		Cyclopidae	Cyclops	Cyclops abyssorum	Cyclops abyssorum	Adult													5.39+/-0.24	45			66.33+/-2.00	45	13.90+/-5.89	45					6.97+/-0.95	45
252	Arthropoda	Crustacea	Maxillopoda	Copepoda	Cyclopoida		Cyclopidae	Cyclops	Cyclops abyssorum	Cyclops abyssorum	Adult													5.62+/-0.23	45			66.80+/-4.04	45	23.32+/-5.32	45					6.45+/-1.09	45
253	Arthropoda	Crustacea	Maxillopoda	Copepoda	Cyclopoida		Cyclopidae	Cyclops	Cyclops abyssorum	Cyclops abyssorum	Adult													5.12+/-0.11	45			61.17+/-1.46	45	12.89+/-3.26	45					10.43+/-1.90	45
254	Arthropoda	Crustacea	Maxillopoda	Copepoda	Cyclopoida		Cyclopidae	Cyclops	Cyclops bicuspidatus	Cyclops bicuspidatus	Adult													6810+/-124	44											1.3	44
255	Arthropoda	Crustacea	Maxillopoda	Copepoda	Cyclopoida		Cyclopidae	Cyclops	Cyclops bicuspidatus	Cyclops bicuspidatus	Larvae													6830+/-305	44											1.7	44
256	Arthropoda	Crustacea	Maxillopoda	Copepoda	Cyclopoida		Cyclopidae	Macrocyclops	Macrocyclops albidus	Macrocyclops albidus																5449+/-72	13									4.66+/-0.02	13
257	Arthropoda	Crustacea	Maxillopoda	Copepoda	Cyclopoida		Cyclopidae	Mesocyclops	Mesocyclops edax	Mesocyclops edax		1.105	37											5478	37
258	Arthropoda	Crustacea	Maxillopoda	Copepoda	Cyclopoida		Cyclopidae	Thermocyclops	Thermocyclops hyalinus	Thermocyclops hyalinus														7014	30													88.71	30
259	Arthropoda	Crustacea	Maxillopoda	Copepoda	Harpacticoida					Harpacticoida								0.0075	34
260	Arthropoda	Crustacea	Ostracoda							Ostracoda		0-2.5	1					0.125	34					2598+/-0.88	25
261	Arthropoda	Crustacea	Ostracoda	Podocopa	Podocopida	Cypridocopina	Cyprididae			Cyprididae														5683	2
262	Arthropoda	Crustacea	Ostracoda	Podocopa	Podocopida	Cypridocopina	Cyprididae			Cyprididae		0.5305+/-0.0718	43							0.003211	43			4400	15			49.7	15
263	Arthropoda	Crustacea	Ostracoda	Podocopa	Podocopida	Cypridocopina	Cyprididae	Stenocypris	Stenocypris malcolmsonii	Stenocypris malcolmsonii														5683	30													65.05	30
264	Arthropoda	Hexapoda	Entognatha		Collembola					Collembola												1343	19	5442+/-136.68	25
265	Arthropoda	Hexapoda	Entognatha		Collembola					Collembola														5925+/-275.04	25
266	Arthropoda	Hexapoda	Entognatha		Collembola					Collembola	Adult	1.70-3.85	52
267	Arthropoda	Hexapoda	Entognatha		Collembola					Collembola	Larvae	1.70-3.85	52
268	Arthropoda	Hexapoda	Insecta	Pterygota	Coleoptera					Coleoptera		15.0	23	0.5-1.9	66	2.2-25.0	66			2.00	6	1384	23	5500	15			60.1	15
269	Arthropoda	Hexapoda	Insecta	Pterygota	Coleoptera					Coleoptera		7.6-12.5	1							0.4-43.7	66
270	Arthropoda	Hexapoda	Insecta	Pterygota	Coleoptera					Coleoptera		15	3							17.0	3
271	Arthropoda	Hexapoda	Insecta	Pterygota	Coleoptera					Coleoptera	Adult	1.4-25.0	64	0.35-0.80	67	2.2-4.2	67			1.4-10.4	67	1903	19	5442	19			61.41	68	6.22	68							63.33	68
272	Arthropoda	Hexapoda	Insecta	Pterygota	Coleoptera					Coleoptera	Adult											1526	69	5930	38
273	Arthropoda	Hexapoda	Insecta	Pterygota	Coleoptera					Coleoptera	Adult													5593	68
274	Arthropoda	Hexapoda	Insecta	Pterygota	Coleoptera					Coleoptera	Larvae	2.0-5.9	64									575	19	5930	38
275	Arthropoda	Hexapoda	Insecta	Pterygota	Coleoptera					Coleoptera	Larvae											1020	69
276	Arthropoda	Hexapoda	Insecta	Pterygota	Coleoptera	Polyphaga	Chrysomelidae	Galerucella	Galerucella nymphaeae	Galerucella nymphaeae				0.2-0.6	53	0.9-4.1	53																			7.1+/-0.3	53
277	Arthropoda	Hexapoda	Insecta	Pterygota	Coleoptera	Polyphaga	Curculionidae			Curculionidae		4.0-5.0	70									2198.85	70	5258.13	70
278	Arthropoda	Hexapoda	Insecta	Pterygota	Coleoptera	Polyphaga	Curculionidae			Curculionidae		5.0-6.4	70											5234.23	70
279	Arthropoda	Hexapoda	Insecta	Pterygota	Coleoptera	Polyphaga	Curculionidae			Curculionidae	Adult																	58.48	15
280	Arthropoda	Hexapoda	Insecta	Pterygota	Coleoptera	Adephaga	Dytiscidae			Dytiscidae		12.6-20	1							35.0	3	1819	4
281	Arthropoda	Hexapoda	Insecta	Pterygota	Coleoptera	Adephaga	Dytiscidae			Dytiscidae	Adult													6000	15			64.64	15	44.6	5
282	Arthropoda	Hexapoda	Insecta	Pterygota	Coleoptera	Adephaga	Dytiscidae			Dytiscidae	Adult																	47.8	5
283	Arthropoda	Hexapoda	Insecta	Pterygota	Coleoptera	Adephaga	Dytiscidae			Dytiscidae	Larvae									1.26+/-0.82	36
284	Arthropoda	Hexapoda	Insecta	Pterygota	Coleoptera	Adephaga	Dytiscidae	Agabus	Agabus bifarius	Agabus bifarius	Adult									5.6	11			6270	11													72.9	11
285	Arthropoda	Hexapoda	Insecta	Pterygota	Coleoptera	Adephaga	Dytiscidae	Agabus	Agabus bifarius	Agabus bifarius	Nymph									4.0	10					5415-5469	10									5.2	10	80.0	10
286	Arthropoda	Hexapoda	Insecta	Pterygota	Coleoptera	Adephaga	Dytiscidae	Colymbetes	Colymbetes sculptilis	Colymbetes sculptilis	Adult									20.9	11			5680	11													56.8	11
287	Arthropoda	Hexapoda	Insecta	Pterygota	Coleoptera	Adephaga	Dytiscidae	Cybister	Cybister tripunctatus	Cybister tripunctatus	Adult																	22.64+/-0.17	71	21.57+/-1.61	71	15.13+/-0.57	71			3.82+/-0.42	71	38,03+/-1.12	71
288	Arthropoda	Hexapoda	Insecta	Pterygota	Coleoptera	Adephaga	Dytiscidae	Dytiscus		Dytiscus sp.	Nymph									9.4	11			5288+/-263	11													90.6	11
289	Arthropoda	Hexapoda	Insecta	Pterygota	Coleoptera	Adephaga	Dytiscidae	Dytiscus	Dytiscus marginalis	Dytiscus marginalis										40.60	6
290	Arthropoda	Hexapoda	Insecta	Pterygota	Coleoptera	Adephaga	Dytiscidae	Dytiscus	Dytiscus marginalis	Dytiscus marginalis	Adult													4348.7	72			59.0	72	20.74	72					2.23	72	5.82	72
291	Arthropoda	Hexapoda	Insecta	Pterygota	Coleoptera	Adephaga	Dytiscidae	Rhantus	Rhantus frontalis	Rhantus frontalis	Adult									30.6	10							63.1-69.1	10									66.0	10
292	Arthropoda	Hexapoda	Insecta	Pterygota	Coleoptera	Polyphaga	Elmidae			Elmidae								0.05	17	0.0059	17
293	Arthropoda	Hexapoda	Insecta	Pterygota	Coleoptera	Polyphaga	Elmidae			Elmidae	Larvae			0.25-0.50	67	2.9-6.9	67			0.05-1.19	67
294	Arthropoda	Hexapoda	Insecta	Pterygota	Coleoptera	Polyphaga	Elmidae	Optioservus		Optioservus sp.						1.1-3.4	53
295	Arthropoda	Hexapoda	Insecta	Pterygota	Coleoptera	Polyphaga	Elmidae	Ancronyx	Ancronyx variegata	Ancronyx variegata	Adult									0.06444	73
296	Arthropoda	Hexapoda	Insecta	Pterygota	Coleoptera	Polyphaga	Elmidae	Ancronyx	Ancronyx variegata	Ancronyx variegata	Adult									0.05803	73
297	Arthropoda	Hexapoda	Insecta	Pterygota	Coleoptera	Polyphaga	Elmidae	Ancronyx	Ancronyx variegata	Ancronyx variegata	Larvae I									0.00125	73
298	Arthropoda	Hexapoda	Insecta	Pterygota	Coleoptera	Polyphaga	Elmidae	Ancronyx	Ancronyx variegata	Ancronyx variegata	Larvae I									0.00111	73
299	Arthropoda	Hexapoda	Insecta	Pterygota	Coleoptera	Polyphaga	Elmidae	Ancronyx	Ancronyx variegata	Ancronyx variegata	Larvae II									0.00668	73
300	Arthropoda	Hexapoda	Insecta	Pterygota	Coleoptera	Polyphaga	Elmidae	Ancronyx	Ancronyx variegata	Ancronyx variegata	Larvae II									0.00586	73
301	Arthropoda	Hexapoda	Insecta	Pterygota	Coleoptera	Polyphaga	Elmidae	Ancronyx	Ancronyx variegata	Ancronyx variegata	Larvae III									0.01176	73
302	Arthropoda	Hexapoda	Insecta	Pterygota	Coleoptera	Polyphaga	Elmidae	Ancronyx	Ancronyx variegata	Ancronyx variegata	Larvae III									0.01206	73
303	Arthropoda	Hexapoda	Insecta	Pterygota	Coleoptera	Polyphaga	Elmidae	Ancronyx	Ancronyx variegata	Ancronyx variegata	Larvae IV									0.02402	73
304	Arthropoda	Hexapoda	Insecta	Pterygota	Coleoptera	Polyphaga	Elmidae	Ancronyx	Ancronyx variegata	Ancronyx variegata	Larvae IV									0.02213	73
305	Arthropoda	Hexapoda	Insecta	Pterygota	Coleoptera	Polyphaga	Elmidae	Ancronyx	Ancronyx variegata	Ancronyx variegata	Larvae V									0.03987	73
306	Arthropoda	Hexapoda	Insecta	Pterygota	Coleoptera	Polyphaga	Elmidae	Ancronyx	Ancronyx variegata	Ancronyx variegata	Larvae V									0.03684	73
307	Arthropoda	Hexapoda	Insecta	Pterygota	Coleoptera	Polyphaga	Elmidae	Ancronyx	Ancronyx variegata	Ancronyx variegata	Larvae VI									0.05091	73
308	Arthropoda	Hexapoda	Insecta	Pterygota	Coleoptera	Polyphaga	Elmidae	Ancronyx	Ancronyx variegata	Ancronyx variegata	Larvae VI									0.04987	73
309	Arthropoda	Hexapoda	Insecta	Pterygota	Coleoptera	Polyphaga	Elmidae	Ancronyx	Ancronyx variegata	Ancronyx variegata				0.2-0.5	53	1.5-4.0	53
310	Arthropoda	Hexapoda	Insecta	Pterygota	Coleoptera	Polyphaga	Elmidae	Austrelmis		Austrelmis sp.						3.0-7.0	31
311	Arthropoda	Hexapoda	Insecta	Pterygota	Coleoptera	Polyphaga	Elmidae	Macronychus	Macronychus glabratus	Macronychus glabratus				0.2-0.5	53	1.6-3.7	53
312	Arthropoda	Hexapoda	Insecta	Pterygota	Coleoptera	Polyphaga	Elmidae	Macronychus	Macronychus glabratus	Macronychus glabratus				0.1-0.5	53	1.4-3.9	53
313	Arthropoda	Hexapoda	Insecta	Pterygota	Coleoptera	Polyphaga	Elmidae	Macronychus	Macronychus glabratus	Macronychus glabratus	Adult									0.10182	74
314	Arthropoda	Hexapoda	Insecta	Pterygota	Coleoptera	Polyphaga	Elmidae	Macronychus	Macronychus glabratus	Macronychus glabratus	Adult									0.10118	74
315	Arthropoda	Hexapoda	Insecta	Pterygota	Coleoptera	Polyphaga	Elmidae	Macronychus	Macronychus glabratus	Macronychus glabratus	Larvae I									0.00936	74
316	Arthropoda	Hexapoda	Insecta	Pterygota	Coleoptera	Polyphaga	Elmidae	Macronychus	Macronychus glabratus	Macronychus glabratus	Larvae I									0.01001	74
317	Arthropoda	Hexapoda	Insecta	Pterygota	Coleoptera	Polyphaga	Elmidae	Macronychus	Macronychus glabratus	Macronychus glabratus	Larvae II									0.02252	74
318	Arthropoda	Hexapoda	Insecta	Pterygota	Coleoptera	Polyphaga	Elmidae	Macronychus	Macronychus glabratus	Macronychus glabratus	Larvae II									0.02017	74
319	Arthropoda	Hexapoda	Insecta	Pterygota	Coleoptera	Polyphaga	Elmidae	Macronychus	Macronychus glabratus	Macronychus glabratus	Larvae III									0.03981	74
320	Arthropoda	Hexapoda	Insecta	Pterygota	Coleoptera	Polyphaga	Elmidae	Macronychus	Macronychus glabratus	Macronychus glabratus	Larvae III									0.04103	74
321	Arthropoda	Hexapoda	Insecta	Pterygota	Coleoptera	Polyphaga	Elmidae	Macronychus	Macronychus glabratus	Macronychus glabratus	Larvae IV									0.05136	74
322	Arthropoda	Hexapoda	Insecta	Pterygota	Coleoptera	Polyphaga	Elmidae	Macronychus	Macronychus glabratus	Macronychus glabratus	Larvae IV									0.05436	74
323	Arthropoda	Hexapoda	Insecta	Pterygota	Coleoptera	Polyphaga	Elmidae	Macronychus	Macronychus glabratus	Macronychus glabratus	Larvae V									0.07840	74
324	Arthropoda	Hexapoda	Insecta	Pterygota	Coleoptera	Polyphaga	Elmidae	Macronychus	Macronychus glabratus	Macronychus glabratus	Larvae V									0.07731	74
325	Arthropoda	Hexapoda	Insecta	Pterygota	Coleoptera	Polyphaga	Elmidae	Macronychus	Macronychus glabratus	Macronychus glabratus	Larvae VI									0.10167	74
326	Arthropoda	Hexapoda	Insecta	Pterygota	Coleoptera	Polyphaga	Elmidae	Macronychus	Macronychus glabratus	Macronychus glabratus	Larvae VI									0.09948	74
327	Arthropoda	Hexapoda	Insecta	Pterygota	Coleoptera	Polyphaga	Elmidae	Promoresia		Promoresia sp.						1.2-3.9	53																			9.2+/-2.3	53
328	Arthropoda	Hexapoda	Insecta	Pterygota	Coleoptera	Polyphaga	Elmidae	Stenelmis		Stenelmis spp.				0.2-0.6	53	1.8-3.5	53
329	Arthropoda	Hexapoda	Insecta	Pterygota	Coleoptera	Adephaga	Gyrinidae			Gyrinidae														6.291	16			45.6	16	27.6	16	19.5	16	5.2	16	2.1	16
330	Arthropoda	Hexapoda	Insecta	Pterygota	Coleoptera	Adephaga	Gyrinidae	Gyrinus	Gyrinus maculiventris	Gyrinus maculiventris	Adult									6.5	11			5795+/-159	11													65.5	11
331	Arthropoda	Hexapoda	Insecta	Pterygota	Coleoptera	Adephaga	Gyrinidae	Gyrinus	Gyrinus maculiventris	Gyrinus maculiventris	Adult									4.9	10			5981	10													65.0	10
332	Arthropoda	Hexapoda	Insecta	Pterygota	Coleoptera	Adephaga	Gyrinidae	Gyrinus	Gyrinus maculiventris	Gyrinus maculiventris	Nymph									3.9	11			5066	11													87.3	11
333	Arthropoda	Hexapoda	Insecta	Pterygota	Coleoptera	Polyphaga	Hydrophilidae			Hydrophilidae				1.1-3.3	21									5371	2	5908	2
334	Arthropoda	Hexapoda	Insecta	Pterygota	Coleoptera	Polyphaga	Hydrophilidae			Hydrophilidae	Adult													5600	5			38.8	5	42.6	5
335	Arthropoda	Hexapoda	Insecta	Pterygota	Coleoptera	Polyphaga	Hydrophilidae			Hydrophilidae	Larvae	65	3							345.0	3			4400	5
336	Arthropoda	Hexapoda	Insecta	Pterygota	Coleoptera	Polyphaga	Hydrophilidae	Cylomissus		Cylomissus spp.														5726+/-236.77	25
337	Arthropoda	Hexapoda	Insecta	Pterygota	Coleoptera	Polyphaga	Hydrophilidae	Enochrus	Enochrus carinatus	Enochrus carinatus														5371	75	5908	75									9.1	75
338	Arthropoda	Hexapoda	Insecta	Pterygota	Coleoptera	Adephaga	Hydrophilidae	Enochrus	Enochrus hamiltoni	Enochrus hamiltoni	Adult	17	3							12.1	11			5341+/-141	11													86.8	11
339	Arthropoda	Hexapoda	Insecta	Pterygota	Coleoptera	Adephaga	Hydrophilidae	Enochrus	Enochrus hamiltoni	Enochrus hamiltoni	Adult									2.7	11			5771	11													71.6	11
340	Arthropoda	Hexapoda	Insecta	Pterygota	Coleoptera	Polyphaga	Hydrophilidae	Hydrophilus	Hydrophilus olivaceus	Hydrophilus olivaceus	Adult																	25.08+/-0.09	71	6.94+/-0.70	71	14.25+/-0.46	71			1.90+/-0.18	71	49.05+/-1.17	71
341	Arthropoda	Hexapoda	Insecta	Pterygota	Coleoptera	Polyphaga	Hydrophilidae	Tropisternus	Tropisternus setiger	Tropisternus setiger						3.0-8.0	31
342	Arthropoda	Hexapoda	Insecta	Pterygota	Coleoptera	Polyphaga	Psephenidae	Ectopria		Ectopria sp.						0.6-5.2	53
343	Arthropoda	Hexapoda	Insecta	Pterygota	Coleoptera	Polyphaga	Psephenidae	Psephenus		Psephenus sp.						1.2-8.4	53																			5.5+/-1.5	53
344	Arthropoda	Hexapoda	Insecta	Pterygota	Coleoptera	Polyphaga	Ptilodactylidae	Anchytarsus	Anchytarsus bicolor	Anchytarsus bicolor						1.6-15.2	53																			9.3+/-2.1	53
345	Arthropoda	Hexapoda	Insecta	Pterygota	Coleoptera	Polyphaga	Scirtidae	Hydrocyphon		Hydrocyphon sp.				0.3-0.7	76
346	Arthropoda	Hexapoda	Insecta	Pterygota	Diptera					Diptera		2.6-12.5	1	0.1-2.3	66	2.3-68.1	66			0.03-120.0	66	613	2	5111	77	5152	2	65.8	77	11.4	77	10.9	77			4.0	77
347	Arthropoda	Hexapoda	Insecta	Pterygota	Diptera					Diptera						2.0-23.0	31							4276	2
348	Arthropoda	Hexapoda	Insecta	Pterygota	Diptera					Diptera	Adult	1.75-8.60	52							2.9+/-3.8	50	1009	69	5835+/-137.81	25
349	Arthropoda	Hexapoda	Insecta	Pterygota	Diptera					Diptera	Adult											2131	19	6324+/-51.6	25
350	Arthropoda	Hexapoda	Insecta	Pterygota	Diptera					Diptera	Adult													5332	19
351	Arthropoda	Hexapoda	Insecta	Pterygota	Diptera					Diptera	Adult	1.5-5.5	64											5282+/-48	50
352	Arthropoda	Hexapoda	Insecta	Pterygota	Diptera					Diptera	Larvae	15	3							17.0	3	616	19	4744	19
353	Arthropoda	Hexapoda	Insecta	Pterygota	Diptera					Diptera	Larvae									2.2+/-8.3	50			5139+/-72	50
354	Arthropoda	Hexapoda	Insecta	Pterygota	Diptera					Diptera	Larvae													5270	26
355	Arthropoda	Hexapoda	Insecta	Pterygota	Diptera					Diptera	Pupae											735	69	5684+/-142.51	25
356	Arthropoda	Hexapoda	Insecta	Pterygota	Diptera					Diptera	Pupae											750	19	6293	25
357	Arthropoda	Hexapoda	Insecta	Pterygota	Diptera	Nematocera				Nematocera	Larvae									0.30	6
358	Arthropoda	Hexapoda	Insecta	Pterygota	Diptera	Brachycera	Athericidae			Athericidae		6.0-20.0	78			3.3-5.3	21	23.52	78	0.150	78	839	78
359	Arthropoda	Hexapoda	Insecta	Pterygota	Diptera	Brachycera	Athericidae			Athericidae	Larvae							0.4	17	0.016	17
360	Arthropoda	Hexapoda	Insecta	Pterygota	Diptera	Brachycera	Athericidae	Atherix		Atherix sp.						3.3-15.8	53																			4.8+/-0.3	53
361	Arthropoda	Hexapoda	Insecta	Pterygota	Diptera	Brachycera	Athericidae	Atherix	Atherix ibis	Atherix ibis																				9.3	59
362	Arthropoda	Hexapoda	Insecta	Pterygota	Diptera	Brachycera	Athericidae	Dasyoma		Dasyoma sp.						3.0-14.0	31
363	Arthropoda	Hexapoda	Insecta	Pterygota	Diptera	Nematocera	Blephariceridae			Blephariceridae						2.5-5.1	76
364	Arthropoda	Hexapoda	Insecta	Pterygota	Diptera	Nematocera	Blephariceridae	Blepharicera		Blepharicera sp.						0.9-4.7	53																			4.3+/-0.6	53
365	Arthropoda	Hexapoda	Insecta	Pterygota	Diptera	Nematocera	Blephariceridae	Edwardsina		Edwardsina sp.						2,0-15.5	31
366	Arthropoda	Hexapoda	Insecta	Pterygota	Diptera	Nematocera	Ceratopogonidae			Ceratopogonidae		0-2.5	1	0.09-0.2	18	2.2-10.8	53
367	Arthropoda	Hexapoda	Insecta	Pterygota	Diptera	Nematocera	Ceratopogonidae			Ceratopogonidae						2.03-9.8	18
368	Arthropoda	Hexapoda	Insecta	Pterygota	Diptera	Nematocera	Ceratopogonidae			Ceratopogonidae						4.20-8.60	35
369	Arthropoda	Hexapoda	Insecta	Pterygota	Diptera	Nematocera	Ceratopogonidae			Ceratopogonidae	Adult											916	19
370	Arthropoda	Hexapoda	Insecta	Pterygota	Diptera	Nematocera	Ceratopogonidae			Ceratopogonidae	Larvae					7.32-16.95	8	0.31	17	0.14	17
371	Arthropoda	Hexapoda	Insecta	Pterygota	Diptera	Nematocera	Ceratopogonidae			Ceratopogonidae	Larvae									0.12+/-0.02	36
372	Arthropoda	Hexapoda	Insecta	Pterygota	Diptera	Nematocera	Ceratopogonidae	Palpomyia		Palpomyia spp.				0.1-0.3	53	1.4-7.0	53
373	Arthropoda	Hexapoda	Insecta	Pterygota	Diptera	Nematocera	Ceratopogonidae	Palpomyia		Palpomyia spp.				0.1-0.4	53
374	Arthropoda	Hexapoda	Insecta	Pterygota	Diptera	Nematocera	Chaoboridae	Chaoborus		Chaoborus spp.	Larvae									0.30	6
375	Arthropoda	Hexapoda	Insecta	Pterygota	Diptera	Nematocera	Chaoboridae	Chaoborus	Chaoborus flavicans	Chaoborus flavicans																5425+/-72	13									6.93+/-0.04	13
376	Arthropoda	Hexapoda	Insecta	Pterygota	Diptera	Nematocera	Chironomidae			Chironomidae		2.6-7.5	1	0.13-0.67	35	2.01-14.03	35	3.40	78	0.08-0.85	67	698	4	5835+/-170.06	25	4500-6100	27
377	Arthropoda	Hexapoda	Insecta	Pterygota	Diptera	Nematocera	Chironomidae			Chironomidae		5.0-15.0	78	0.20-0.48	35	3.21-9.86	35			0.163	78	977	78	5424	2	4800-6600	27
378	Arthropoda	Hexapoda	Insecta	Pterygota	Diptera	Nematocera	Chironomidae			Chironomidae				0.1-0.4	53	0.9-12.1	53					656	2			5355	2
379	Arthropoda	Hexapoda	Insecta	Pterygota	Diptera	Nematocera	Chironomidae			Chironomidae				0.1-0.5	53	1.7-10.8	53
380	Arthropoda	Hexapoda	Insecta	Pterygota	Diptera	Nematocera	Chironomidae			Chironomidae				0.1-0.4	53	1.0-6.7	53
381	Arthropoda	Hexapoda	Insecta	Pterygota	Diptera	Nematocera	Chironomidae			Chironomidae				0.1-0.3	53	1.3-5.3	53
382	Arthropoda	Hexapoda	Insecta	Pterygota	Diptera	Nematocera	Chironomidae			Chironomidae				0.1-0.4	53	1.6-5.0	53
383	Arthropoda	Hexapoda	Insecta	Pterygota	Diptera	Nematocera	Chironomidae			Chironomidae				0.1-0.4	53	2.3-8.2	53
384	Arthropoda	Hexapoda	Insecta	Pterygota	Diptera	Nematocera	Chironomidae			Chironomidae				0.1-0.4	53	1.30-16.00	24
385	Arthropoda	Hexapoda	Insecta	Pterygota	Diptera	Nematocera	Chironomidae			Chironomidae				0.08-1.03	24	2.1-4.1	67
386	Arthropoda	Hexapoda	Insecta	Pterygota	Diptera	Nematocera	Chironomidae			Chironomidae				0.4-2.0	21	2.0-6.0	79
387	Arthropoda	Hexapoda	Insecta	Pterygota	Diptera	Nematocera	Chironomidae			Chironomidae				0.16-0.32	67	1.6-21.75	29
388	Arthropoda	Hexapoda	Insecta	Pterygota	Diptera	Nematocera	Chironomidae			Chironomidae				0.20-0.50	79
389	Arthropoda	Hexapoda	Insecta	Pterygota	Diptera	Nematocera	Chironomidae			Chironomidae	Adult											916	19	4957+/-78	80	5019+/-72	80
390	Arthropoda	Hexapoda	Insecta	Pterygota	Diptera	Nematocera	Chironomidae			Chironomidae	Adult													6109	19
391	Arthropoda	Hexapoda	Insecta	Pterygota	Diptera	Nematocera	Chironomidae			Chironomidae	Larvae			0.09-0.6	18	1.5-15.8	18	0.33	17	0.33	6	656+/-169	80	5273 [4968-5329]	32	5435+/-115	56	51.5	15	5.8	20		20	14.9	20	16.11+/-3.21	56
392	Arthropoda	Hexapoda	Insecta	Pterygota	Diptera	Nematocera	Chironomidae			Chironomidae	Larvae					3.12-26.58	8			0.59+/-0.31	36			4527+/-247	56	5104+/-178	80	66.4	20							13.1	20
393	Arthropoda	Hexapoda	Insecta	Pterygota	Diptera	Nematocera	Chironomidae			Chironomidae	Larvae									0.14	17			3900	15			56.0	38
394	Arthropoda	Hexapoda	Insecta	Pterygota	Diptera	Nematocera	Chironomidae			Chironomidae	Larvae													4802+/-165	80			42.8	5
395	Arthropoda	Hexapoda	Insecta	Pterygota	Diptera	Nematocera	Chironomidae			Chironomidae	Larvae													4300	38
396	Arthropoda	Hexapoda	Insecta	Pterygota	Diptera	Nematocera	Chironomidae			Chironomidae	Larvae													3900	5
397	Arthropoda	Hexapoda	Insecta	Pterygota	Diptera	Nematocera	Chironomidae			Chironomidae	Pupae			0.20-0.8	18	1.75-3.8	18							4828+/-136	80	4975+/-129	80
398	Arthropoda	Hexapoda	Insecta	Pterygota	Diptera	Nematocera	Chironomidae	Ablabesmyia		Ablabesmyia sp.						0.8-7.5	53
399	Arthropoda	Hexapoda	Insecta	Pterygota	Diptera	Nematocera	Chironomidae	Ablabesmyia	Ablabesmyia pulchripennis	Ablabesmyia pulchripennis	Pupae									0.8	10			6098	10													71.0	10
400	Arthropoda	Hexapoda	Insecta	Pterygota	Diptera	Nematocera	Chironomidae	Chironomus		Chironomus spp.				0.18-0.68	24	2.0-13.7	53
401	Arthropoda	Hexapoda	Insecta	Pterygota	Diptera	Nematocera	Chironomidae	Chironomus		Chironomus spp.						2.90-16.00	24
402	Arthropoda	Hexapoda	Insecta	Pterygota	Diptera	Nematocera	Chironomidae	Chironomus	Chironomus modestus	Chironomus modestus	Adult													5026	80	5096	80									0.9	80
403	Arthropoda	Hexapoda	Insecta	Pterygota	Diptera	Nematocera	Chironomidae	Chironomus	Chironomus modestus	Chironomus modestus	Adult													4704+/-344	80	4794+/-336	80									0.3	80
404	Arthropoda	Hexapoda	Insecta	Pterygota	Diptera	Nematocera	Chironomidae	Chironomus	Chironomus modestus	Chironomus modestus	Larvae III													4659	80	4747	80									1.8	80
405	Arthropoda	Hexapoda	Insecta	Pterygota	Diptera	Nematocera	Chironomidae	Chironomus	Chironomus modestus	Chironomus modestus	Larvae III													4939	80	5240	80									4.9	80
406	Arthropoda	Hexapoda	Insecta	Pterygota	Diptera	Nematocera	Chironomidae	Chironomus	Chironomus modestus	Chironomus modestus	Larvae III													4529	80	5048	80									8.4	80
407	Arthropoda	Hexapoda	Insecta	Pterygota	Diptera	Nematocera	Chironomidae	Chironomus	Chironomus modestus	Chironomus modestus	Larvae IV													4884	80	4936	80									1.1	80
408	Arthropoda	Hexapoda	Insecta	Pterygota	Diptera	Nematocera	Chironomidae	Chironomus	Chironomus modestus	Chironomus modestus	Larvae IV													4536	80	4927	80									7.1	80
409	Arthropoda	Hexapoda	Insecta	Pterygota	Diptera	Nematocera	Chironomidae	Chironomus	Chironomus modestus	Chironomus modestus	Pupae													4659	80	4685	80									0.1	80
410	Arthropoda	Hexapoda	Insecta	Pterygota	Diptera	Nematocera	Chironomidae	Chironomus	Chironomus modestus	Chironomus modestus	Pupae													5042+/-362	80	5138+/-428	80									1.5	80
411	Arthropoda	Hexapoda	Insecta	Pterygota	Diptera	Nematocera	Chironomidae	Chironomus	Chironomus tentans	Chironomus tentans	Adult									0.7	10			5218	10													92.0	10
412	Arthropoda	Hexapoda	Insecta	Pterygota	Diptera	Nematocera	Chironomidae	Chironomus	Chironomus tentans	Chironomus tentans	Larvae									8.1	10			5138-5387	10													89.0	10
413	Arthropoda	Hexapoda	Insecta	Pterygota	Diptera	Nematocera	Chironomidae	Chironomus	Chironomus tentans	Chironomus tentans	Pupae									5.1	10			5341	10													88.0	10
414	Arthropoda	Hexapoda	Insecta	Pterygota	Diptera	Nematocera	Chironomidae	Chironomus	Chironomus tentans	Chironomus tentans	Pupae									0.1	10			4620	10													78.0	10
415	Arthropoda	Hexapoda	Insecta	Pterygota	Diptera	Nematocera	Chironomidae	Chironomus	Chironomus zealandicus	Chironomus zealandicus														4205+/-45.4	61
416	Arthropoda	Hexapoda	Insecta	Pterygota	Diptera	Nematocera	Chironomidae	Chironomus	Chironomus plumosus	Chironomus plumosus																4971+/-526	13									5.16+/-0.11	13
417	Arthropoda	Hexapoda	Insecta	Pterygota	Diptera	Nematocera	Chironomidae	Cladopelma		Cladopelma sp.						1.0-4.6	53
418	Arthropoda	Hexapoda	Insecta	Pterygota	Diptera	Nematocera	Chironomidae	Cladopelma		Cladopelma spp.				0.17-0.27	24
419	Arthropoda	Hexapoda	Insecta	Pterygota	Diptera	Nematocera	Chironomidae	Cladopelma		Cladopelma spp.						2.00-4.50	24
420	Arthropoda	Hexapoda	Insecta	Pterygota	Diptera	Nematocera	Chironomidae	Cladotanytarsus		Cladotanytarsus sp.	Adult													4768	80	4847	80									0.5	80
421	Arthropoda	Hexapoda	Insecta	Pterygota	Diptera	Nematocera	Chironomidae	Cladotanytarsus		Cladotanytarsus sp.	Adult													5234	80	5510	80									0.1	80
422	Arthropoda	Hexapoda	Insecta	Pterygota	Diptera	Nematocera	Chironomidae	Cladotanytarsus		Cladotanytarsus sp.	Pupae													4284+/-570	80	4393+/-574	80									1.1	80
423	Arthropoda	Hexapoda	Insecta	Pterygota	Diptera	Nematocera	Chironomidae	Cladotanytarsus		Cladotanytarsus sp.	Pupae													4796	80	4903	80									0.9	80
424	Arthropoda	Hexapoda	Insecta	Pterygota	Diptera	Nematocera	Chironomidae	Coelotanypus		Coelotanypus spp.						4.08-9.13	29
425	Arthropoda	Hexapoda	Insecta	Pterygota	Diptera	Nematocera	Chironomidae	Cricotopus		Cricotopus spp.				0.08-0.37	24	1.40-5.00	24
426	Arthropoda	Hexapoda	Insecta	Pterygota	Diptera	Nematocera	Chironomidae	Dicrotendipes		Dicrotendipes sp.						2.6-6.7	53
427	Arthropoda	Hexapoda	Insecta	Pterygota	Diptera	Nematocera	Chironomidae	Dicrotendipes	Dicrotendipes tenuiforceps	Dicrotendipes tenuiforceps	Larvae													5890	30													73.80	30
428	Arthropoda	Hexapoda	Insecta	Pterygota	Diptera	Nematocera	Chironomidae	Endochironomus	Endochironomus albipennis	Endochironomus albipennis										0.33+/-0.05	65
429	Arthropoda	Hexapoda	Insecta	Pterygota	Diptera	Nematocera	Chironomidae	Glyptotendipes		Glyptotendipes sp.	Larvae													4899-6412	46	4979-5752	47									2.3-6.3	47
430	Arthropoda	Hexapoda	Insecta	Pterygota	Diptera	Nematocera	Chironomidae	Glyptotendipes		Glyptotendipes sp.	Larvae															5198-6840	46									3.1-6.2	46
431	Arthropoda	Hexapoda	Insecta	Pterygota	Diptera	Nematocera	Chironomidae	Glyptotendipes		Glyptotendipes sp.	Pupae															5023	47									0.0	47
432	Arthropoda	Hexapoda	Insecta	Pterygota	Diptera	Nematocera	Chironomidae	Glyptotendipes	Glyptotendipes barbipes	Glyptotendipes barbipes	Larvae									13.3	10			5183	10													83.0	10
433	Arthropoda	Hexapoda	Insecta	Pterygota	Diptera	Nematocera	Chironomidae	Heterotrissocladius	Heterotrissocladius grimshawi	Heterotrissocladius grimshawi	Adult													4777	80	4777	80									0.1	80
434	Arthropoda	Hexapoda	Insecta	Pterygota	Diptera	Nematocera	Chironomidae	Heterotrissocladius	Heterotrissocladius grimshawi	Heterotrissocladius grimshawi	Adult													4667	80	4735	80									1.1	80
435	Arthropoda	Hexapoda	Insecta	Pterygota	Diptera	Nematocera	Chironomidae	Heterotrissocladius	Heterotrissocladius grimshawi	Heterotrissocladius grimshawi	Larvae IV													4224+/-358	80	4495+/-602	80									4.5	80
436	Arthropoda	Hexapoda	Insecta	Pterygota	Diptera	Nematocera	Chironomidae	Heterotrissocladius	Heterotrissocladius grimshawi	Heterotrissocladius grimshawi	Pupae													5738	80	5738	80									0.1	80
437	Arthropoda	Hexapoda	Insecta	Pterygota	Diptera	Nematocera	Chironomidae	Heterotrissocladius	Heterotrissocladius grimshawi	Heterotrissocladius grimshawi	Pupae													4468	80	4868	80									0.1	80
438	Arthropoda	Hexapoda	Insecta	Pterygota	Diptera	Nematocera	Chironomidae	Metriocnemus		Metriocnemus spp.				0.13-0.27	24	1.70-5.00	24
439	Arthropoda	Hexapoda	Insecta	Pterygota	Diptera	Nematocera	Chironomidae	Microtendipes	Microtendipes pedellus	Microtendipes pedellus	Adult													4957+/-64	80	4998+/-66	80									0.5	80
440	Arthropoda	Hexapoda	Insecta	Pterygota	Diptera	Nematocera	Chironomidae	Microtendipes	Microtendipes pedellus	Microtendipes pedellus	Adult													5032+/-56	80	5078+/-60	80									0.5	80
441	Arthropoda	Hexapoda	Insecta	Pterygota	Diptera	Nematocera	Chironomidae	Microtendipes	Microtendipes pedellus	Microtendipes pedellus	Larvae III													4182	80	4264	80									1.9	80
442	Arthropoda	Hexapoda	Insecta	Pterygota	Diptera	Nematocera	Chironomidae	Microtendipes	Microtendipes pedellus	Microtendipes pedellus	Larvae IV													3649	80	3663	80									0.1	80
443	Arthropoda	Hexapoda	Insecta	Pterygota	Diptera	Nematocera	Chironomidae	Microtendipes	Microtendipes pedellus	Microtendipes pedellus	Larvae IV													3696	80	3718	80									0.4	80
444	Arthropoda	Hexapoda	Insecta	Pterygota	Diptera	Nematocera	Chironomidae	Microtendipes	Microtendipes pedellus	Microtendipes pedellus	Larvae IV													4049	80	4152	80									2.5	80
445	Arthropoda	Hexapoda	Insecta	Pterygota	Diptera	Nematocera	Chironomidae	Microtendipes	Microtendipes pedellus	Microtendipes pedellus	Larvae IV													4205+/-282	80	4368+/-216	80									1.9	80
446	Arthropoda	Hexapoda	Insecta	Pterygota	Diptera	Nematocera	Chironomidae	Microtendipes	Microtendipes pedellus	Microtendipes pedellus	Larvae IV													4401+/-228	80	4571+/-68	80									3.5	80
447	Arthropoda	Hexapoda	Insecta	Pterygota	Diptera	Nematocera	Chironomidae	Microtendipes	Microtendipes pedellus	Microtendipes pedellus	Larvae IV													4319	80	4438	80									2.7	80
448	Arthropoda	Hexapoda	Insecta	Pterygota	Diptera	Nematocera	Chironomidae	Microtendipes	Microtendipes pedellus	Microtendipes pedellus	Larvae IV													4451+/-66	80	4744+/-82	80									6.2	80
449	Arthropoda	Hexapoda	Insecta	Pterygota	Diptera	Nematocera	Chironomidae	Microtendipes	Microtendipes pedellus	Microtendipes pedellus	Pupae													5078+/-208	80	5335+/-570	80									4.1	80
450	Arthropoda	Hexapoda	Insecta	Pterygota	Diptera	Nematocera	Chironomidae	Microtendipes	Microtendipes pedellus	Microtendipes pedellus	Pupae													5019+/-104	80	5096+/-80	80									1.0	80
451	Arthropoda	Hexapoda	Insecta	Pterygota	Diptera	Nematocera	Chironomidae	Pagastiella		Pagastiella sp.	Adult													4982	80	5028	80									1.0	80
452	Arthropoda	Hexapoda	Insecta	Pterygota	Diptera	Nematocera	Chironomidae	Pagastiella		Pagastiella sp.	Adult													5670	80	6314	80									4.1	80
453	Arthropoda	Hexapoda	Insecta	Pterygota	Diptera	Nematocera	Chironomidae	Pagastiella		Pagastiella sp.	Larvae III													3654	80	3654	80									0.1	80
454	Arthropoda	Hexapoda	Insecta	Pterygota	Diptera	Nematocera	Chironomidae	Pagastiella		Pagastiella sp.	Larvae IV													5402	80	5402	80									0.1	80
455	Arthropoda	Hexapoda	Insecta	Pterygota	Diptera	Nematocera	Chironomidae	Pagastiella		Pagastiella sp.	Larvae IV													5210	80	5618	80									6.4	80
456	Arthropoda	Hexapoda	Insecta	Pterygota	Diptera	Nematocera	Chironomidae	Pagastiella		Pagastiella sp.	Larvae IV													5440	80	5686	80									0.1	80
457	Arthropoda	Hexapoda	Insecta	Pterygota	Diptera	Nematocera	Chironomidae	Pagastiella		Pagastiella sp.	Larvae IV													5207	80	5207	80									0.1	80
458	Arthropoda	Hexapoda	Insecta	Pterygota	Diptera	Nematocera	Chironomidae	Pagastiella		Pagastiella sp.	Pupae													5127	80	5164	80									0.1	80
459	Arthropoda	Hexapoda	Insecta	Pterygota	Diptera	Nematocera	Chironomidae	Pagastiella		Pagastiella sp.	Pupae													4538	80	4618	80									0.1	80
460	Arthropoda	Hexapoda	Insecta	Pterygota	Diptera	Nematocera	Chironomidae	Parakiefferiella	Parakiefferiella nigra	Parakiefferiella nigra	Adult													4890	80	4991	80									2.0	80
461	Arthropoda	Hexapoda	Insecta	Pterygota	Diptera	Nematocera	Chironomidae	Parakiefferiella	Parakiefferiella nigra	Parakiefferiella nigra	Larvae III													4062	80	4062	80									0.1	80
462	Arthropoda	Hexapoda	Insecta	Pterygota	Diptera	Nematocera	Chironomidae	Parakiefferiella	Parakiefferiella nigra	Parakiefferiella nigra	Pupae													4628	80	4746	80									0.1	80
463	Arthropoda	Hexapoda	Insecta	Pterygota	Diptera	Nematocera	Chironomidae	Parakiefferiella	Parakiefferiella nigra	Parakiefferiella nigra	Pupae													4161	80	4354	80									2.2	80
464	Arthropoda	Hexapoda	Insecta	Pterygota	Diptera	Nematocera	Chironomidae	Paratrichocladius		Paratrichocladius spp.						3.0-7.0	31
465	Arthropoda	Hexapoda	Insecta	Pterygota	Diptera	Nematocera	Chironomidae	Paucispinigera		Paucispinigera spp.				0.10-0.30	24	1.58-6.70	24
466	Arthropoda	Hexapoda	Insecta	Pterygota	Diptera	Nematocera	Chironomidae	Phaenopsectra	Phaenopsectra albescens	Phaenopsectra albescens	Larvae III													4638	80	5488	80									14.1	80
467	Arthropoda	Hexapoda	Insecta	Pterygota	Diptera	Nematocera	Chironomidae	Phaenopsectra	Phaenopsectra albescens	Phaenopsectra albescens	Larvae IV													4360	80	4438	80									0.1	80
468	Arthropoda	Hexapoda	Insecta	Pterygota	Diptera	Nematocera	Chironomidae	Phaenopsectra	Phaenopsectra albescens	Phaenopsectra albescens	Larvae IV													5062+/-186	80	5209+/-192	80									1.9	80
469	Arthropoda	Hexapoda	Insecta	Pterygota	Diptera	Nematocera	Chironomidae	Polypedilum		Polypedilum spp.						1.3-5.7	53
470	Arthropoda	Hexapoda	Insecta	Pterygota	Diptera	Nematocera	Chironomidae	Polypedilum	Polypedilum uncinatum	Polypedilum uncinatum	Adult																			12.0	81
471	Arthropoda	Hexapoda	Insecta	Pterygota	Diptera	Nematocera	Chironomidae	Polypedilum	Polypedilum uncinatum	Polypedilum uncinatum	Larvae																			10.7 [6.0-13.0]	81
472	Arthropoda	Hexapoda	Insecta	Pterygota	Diptera	Nematocera	Chironomidae	Polypedilum	Polypedilum uncinatum	Polypedilum uncinatum	Pupae																			14.0	81
473	Arthropoda	Hexapoda	Insecta	Pterygota	Diptera	Nematocera	Chironomidae	Procladius		Procladius spp.						1.0-9.8	53
474	Arthropoda	Hexapoda	Insecta	Pterygota	Diptera	Nematocera	Chironomidae	Psectrocladius		Psectrocladius sp.	Adult													5004+/-122	80	5064+/-102	80									0.8	80
475	Arthropoda	Hexapoda	Insecta	Pterygota	Diptera	Nematocera	Chironomidae	Psectrocladius		Psectrocladius sp.	Adult													4933+/-158	80	5027+/-168	80									1.1	80
476	Arthropoda	Hexapoda	Insecta	Pterygota	Diptera	Nematocera	Chironomidae	Psectrocladius		Psectrocladius sp.	Larvae IV													5664	80	5766	80									1.8	80
477	Arthropoda	Hexapoda	Insecta	Pterygota	Diptera	Nematocera	Chironomidae	Psectrocladius		Psectrocladius sp.	Pupae													4314	80	4888	80									2.3	80
478	Arthropoda	Hexapoda	Insecta	Pterygota	Diptera	Nematocera	Chironomidae	Psectrocladius		Psectrocladius sp.	Pupae													4806	80	4881	80									1.5	80
479	Arthropoda	Hexapoda	Insecta	Pterygota	Diptera	Nematocera	Chironomidae	Psectrocladius	Psectrocladius semicirculatus	Psectrocladius semicirculatus	Larvae IV													4392+/-256	80	4648+/-240	80									2.6	80
480	Arthropoda	Hexapoda	Insecta	Pterygota	Diptera	Nematocera	Chironomidae	Psectrotanypus	Psectrotanypus dyari	Psectrotanypus dyari	Larvae									3.4	10			5682	10													73.0	10
481	Arthropoda	Hexapoda	Insecta	Pterygota	Diptera	Nematocera	Chironomidae	Tanytarsus		Tanytarsus spp.				0.10-0.28	24	1.6-5.8	53
482	Arthropoda	Hexapoda	Insecta	Pterygota	Diptera	Nematocera	Chironomidae	Tanytarsus		Tanytarsus spp.						1.38-4.80	24
483	Arthropoda	Hexapoda	Insecta	Pterygota	Diptera	Nematocera	Chironomidae	Tanytarsus		Tanytarsus sp.	Adult													5052	80	5052	80									0.1	80
484	Arthropoda	Hexapoda	Insecta	Pterygota	Diptera	Nematocera	Chironomidae	Tanytarsus		Tanytarsus sp.	Adult													4951	80	4951	80									0.1	80
485	Arthropoda	Hexapoda	Insecta	Pterygota	Diptera	Nematocera	Chironomidae	Tanytarsus		Tanytarsus sp.	Adult													5372	80	5444	80									0.1	80
486	Arthropoda	Hexapoda	Insecta	Pterygota	Diptera	Nematocera	Chironomidae	Tanytarsus		Tanytarsus sp.	Larvae IV													4862	80	5591	80									0.1	80
487	Arthropoda	Hexapoda	Insecta	Pterygota	Diptera	Nematocera	Chironomidae	Tanytarsus		Tanytarsus sp.	Pupae													4582	80	4832	80									1.7	80
488	Arthropoda	Hexapoda	Insecta	Pterygota	Diptera	Nematocera	Chironomidae	Tanytarsus		Tanytarsus sp.	Pupae													4982	80	5191	80									0.1	80
489	Arthropoda	Hexapoda	Insecta	Pterygota	Diptera	Nematocera	Chironomidae	Tanytarsus		Tanytarsus sp.	Pupae													5056	80	5056	80									0.1	80
490	Arthropoda	Hexapoda	Insecta	Pterygota	Diptera	Nematocera	Chironomidae	Tanytarsus		Tanytarsus sp.	Pupae													5187	80	5259	80									0.8	80
491	Arthropoda	Hexapoda	Insecta	Pterygota	Diptera	Nematocera	Chironomidae	Tanytarsus	Tanytarsus lewisi	Tanytarsus lewisi	Adult																	60.68	82							5.64	82
492	Arthropoda	Hexapoda	Insecta	Pterygota	Diptera	Nematocera	Chironomidae	Zavrelia		Zavrelia sp.	Adult													4971	80	5288	80									1.4	80
493	Arthropoda	Hexapoda	Insecta	Pterygota	Diptera	Nematocera	Chironomidae	Zavrelia		Zavrelia sp.	Adult													5008	80	5128	80									0.1	80
494	Arthropoda	Hexapoda	Insecta	Pterygota	Diptera	Nematocera	Chironomidae	Zavrelia		Zavrelia sp.	Pupae													5091	80	5379	80									1.8	80
495	Arthropoda	Hexapoda	Insecta	Pterygota	Diptera	Nematocera	Chironomidae	Zavrelia		Zavrelia sp.	Pupae													4961	80	5145	80									0.1	80
496	Arthropoda	Hexapoda	Insecta	Pterygota	Diptera	Nematocera	Culicidae			Culicidae												439	2	5502	83
497	Arthropoda	Hexapoda	Insecta	Pterygota	Diptera	Nematocera	Culicidae			Culicidae														4936	2
498	Arthropoda	Hexapoda	Insecta	Pterygota	Diptera	Nematocera	Culicidae			Culicidae	Larvae									1.16+/-0.86	36
499	Arthropoda	Hexapoda	Insecta	Pterygota	Diptera	Nematocera	Culicidae	Aedes	Aedes aegypti	Aedes aegypti	Larvae																			32.7	84
500	Arthropoda	Hexapoda	Insecta	Pterygota	Diptera	Nematocera	Culicidae	Aedes	Aedes canadensis	Aedes canadensis	Pupae									5.8	10			5345	10													84.0	10
501	Arthropoda	Hexapoda	Insecta	Pterygota	Diptera	Nematocera	Culicidae	Culex	Culex pipiens	Culex pipiens	Adult																			27.9	85							54.0	85
502	Arthropoda	Hexapoda	Insecta	Pterygota	Diptera	Nematocera	Culicidae	Culex	Culex pipiens	Culex pipiens	Adult																			23.6	85							58.2	85
503	Arthropoda	Hexapoda	Insecta	Pterygota	Diptera	Nematocera	Culicidae	Culex	Culex pipiens	Culex pipiens	Adult																			6.3	85							64.9	85
504	Arthropoda	Hexapoda	Insecta	Pterygota	Diptera	Nematocera	Dixidae			Dixidae				0.7-1.2	21
505	Arthropoda	Hexapoda	Insecta	Pterygota	Diptera	Nematocera	Dixidae	Dixa		Dixa spp.														5997+/-179.02	25
506	Arthropoda	Hexapoda	Insecta	Pterygota	Diptera	Brachycera	Dolichopodidae			Dolichopodidae	Adult											1482	19	5492	19
507	Arthropoda	Hexapoda	Insecta	Pterygota	Diptera	Brachycera	Empididae			Empididae				0.2-0.6	53	1.6-8.0	53																			2.5+/-0.6	53
508	Arthropoda	Hexapoda	Insecta	Pterygota	Diptera	Brachycera	Empididae			Empididae						1.4-9.9	53
509	Arthropoda	Hexapoda	Insecta	Pterygota	Diptera	Brachycera	Empididae			Empididae	Adult											2313	19	5368	68			69.07	68	5.41	68							60.00	68
510	Arthropoda	Hexapoda	Insecta	Pterygota	Diptera	Brachycera	Ephydridae			Ephydridae	Larvae													3800	5			17.8	5	11.8	5
511	Arthropoda	Hexapoda	Insecta	Pterygota	Diptera	Nematocera	Limoniidae			Limoniidae		4.0-30.0	78					14.30	78	0.067	78	395	78
512	Arthropoda	Hexapoda	Insecta	Pterygota	Diptera	Nematocera	Limoniidae	Aphrophila	Aphrophila neozelandica	Aphrophila neozelandica				0.33-0.93	67	6.7-16.8	67			0.5-2.5	67
513	Arthropoda	Hexapoda	Insecta	Pterygota	Diptera	Nematocera	Limoniidae	Hexatoma		Hexatoma spp.						1.0-12.6	53																			3.0+/-0.3	53
514	Arthropoda	Hexapoda	Insecta	Pterygota	Diptera	Nematocera	Limoniidae	Lipsothrix		Lipsothrix sp.						2.8-16.0	53																			3.5+/-1.1	53
515	Arthropoda	Hexapoda	Insecta	Pterygota	Diptera	Nematocera	Limoniidae	Molophilus		Molophilus sp.						1.2-9.5	53																			5.3+/-2.0	53
516	Arthropoda	Hexapoda	Insecta	Pterygota	Diptera	Nematocera	Pediciidae	Dicranota		Dicranota sp.						1.2-9.2	53																			3.4+/-0.6	53
517	Arthropoda	Hexapoda	Insecta	Pterygota	Diptera	Nematocera	Pediciidae	Pedicia		Pedicia sp.						2.2-16.0	53																			3.5+/-0.6	53
518	Arthropoda	Hexapoda	Insecta	Pterygota	Diptera	Nematocera	Pediciidae	Pilaria		Pilariasp.						2.6-11.1	53																			2.4+/-0.2	53
519	Arthropoda	Hexapoda	Insecta	Pterygota	Diptera	Nematocera	Psychodidae			Psychodidae	Larvae									0.08+/-0.01	36
520	Arthropoda	Hexapoda	Insecta	Pterygota	Diptera	Nematocera	Psychodidae	Clogmia		Clogmia spp.	Larvae							0.32	17	0.014	17
521	Arthropoda	Hexapoda	Insecta	Pterygota	Diptera	Nematocera	Psychodidae	Psychoda		Psychoda spp.	Larvae							0.35	17	0.15	17
522	Arthropoda	Hexapoda	Insecta	Pterygota	Diptera	Nematocera	Sciaridae			Sciaridae						1.5-7.4	53																			4.9+/-0.8	53
523	Arthropoda	Hexapoda	Insecta	Pterygota	Diptera	Nematocera	Simuliidae			Simuliidae				0.7-1.6	21											5521	2
524	Arthropoda	Hexapoda	Insecta	Pterygota	Diptera	Nematocera	Simuliidae			Simuliidae				0.2-0.7	53
525	Arthropoda	Hexapoda	Insecta	Pterygota	Diptera	Nematocera	Simuliidae	Austrosimulium		Austrosimulium sp.				0.30-0.60	67	2.1-4.7	67			0.06-0.35	67
526	Arthropoda	Hexapoda	Insecta	Pterygota	Diptera	Nematocera	Simuliidae	Simulium		Simulium spp.				0.10-0.60	79	0.65-5.4	79																			7.9+/-0.7	53
527	Arthropoda	Hexapoda	Insecta	Pterygota	Diptera	Nematocera	Simuliidae	Simulium		Simulium spp.						2.0-7.0	31
528	Arthropoda	Hexapoda	Insecta	Pterygota	Diptera	Nematocera	Simuliidae	Simulium		Simulium spp.						0.7-5.2	53
529	Arthropoda	Hexapoda	Insecta	Pterygota	Diptera	Brachycera	Stratiomyiidae			Stratiomyiidae		12.6-20	1											2869	2	4925	2
530	Arthropoda	Hexapoda	Insecta	Pterygota	Diptera	Brachycera	Stratiomyiidae			Stratiomyiidae	Larvae									2.16+/-0.61	36
531	Arthropoda	Hexapoda	Insecta	Pterygota	Diptera	Brachycera	Stratiomyiidae	Caloparyphus		Caloparyphus sp.														3862	75	5852	75									34.0	75
532	Arthropoda	Hexapoda	Insecta	Pterygota	Diptera	Brachycera	Stratiomyiidae	Hedriodiscus	Hedriodiscus truquii	Hedriodiscus truquii	Adult							83.2	75					4927	75	5375	75			13.0	75					10.0	75
533	Arthropoda	Hexapoda	Insecta	Pterygota	Diptera	Brachycera	Stratiomyiidae	Hedriodiscus	Hedriodiscus truquii	Hedriodiscus truquii	Larvae I							12.0	75					2258	75	4608	75
534	Arthropoda	Hexapoda	Insecta	Pterygota	Diptera	Brachycera	Stratiomyiidae	Hedriodiscus	Hedriodiscus truquii	Hedriodiscus truquii	Larvae II	6.0-38.0	75					23.4	75					2470	75	4750	75			5.0-10.0	75					48.0	75
535	Arthropoda	Hexapoda	Insecta	Pterygota	Diptera	Brachycera	Stratiomyiidae	Hedriodiscus	Hedriodiscus truquii	Hedriodiscus truquii	Larvae III							52.6	75					2726	75	5096	75									46.5	75
536	Arthropoda	Hexapoda	Insecta	Pterygota	Diptera	Brachycera	Stratiomyiidae	Hedriodiscus	Hedriodiscus truquii	Hedriodiscus truquii	Larvae IV							118.5	75					2669	75	5560	75			20.0	75					42.0	75
537	Arthropoda	Hexapoda	Insecta	Pterygota	Diptera	Brachycera	Stratiomyiidae	Hedriodiscus	Hedriodiscus truquii	Hedriodiscus truquii	Pupae																			16.0	75
538	Arthropoda	Hexapoda	Insecta	Pterygota	Diptera	Brachycera	Stratiomyiidae	Stratiomys		Stratiomys sp.	Larvae									18.6	10					3705	10									43.1	10	81.0	10
539	Arthropoda	Hexapoda	Insecta	Pterygota	Diptera	Brachycera	Syrphidae			Syrphidae	Larvae									0.44+/-0.04	36
540	Arthropoda	Hexapoda	Insecta	Pterygota	Diptera	Brachycera	Syrphidae	Eristalis		Eristalis spp.	Larvae									21.2	10			5144	10
541	Arthropoda	Hexapoda	Insecta	Pterygota	Diptera	Brachycera	Tabanidae			Tabanidae														4400	15			58.3	15
542	Arthropoda	Hexapoda	Insecta	Pterygota	Diptera	Brachycera	Tabanidae			Tabanidae	Larvae									1.27+/-0.52	36
543	Arthropoda	Hexapoda	Insecta	Pterygota	Diptera	Brachycera	Tabanidae	Chrysops		Chrysops spp.						1.9-16.4	53
544	Arthropoda	Hexapoda	Insecta	Pterygota	Diptera	Brachycera	Tabanidae	Tabanus		Tabanus spp.						1.9-16.4	53
545	Arthropoda	Hexapoda	Insecta	Pterygota	Diptera	Nematocera	Tipulidae			Tipulidae		12.6-20	1	0.20-0.8	18	2.32-11.7	18							6102	83
546	Arthropoda	Hexapoda	Insecta	Pterygota	Diptera	Nematocera	Tipulidae			Tipulidae	Adult													5466	68			36.95	68	5.33	68							65.25	68
547	Arthropoda	Hexapoda	Insecta	Pterygota	Diptera	Nematocera	Tipulidae	Hexatoma		Hexatoma sp.						6.5-23	31
548	Arthropoda	Hexapoda	Insecta	Pterygota	Diptera	Nematocera	Tipulidae	Tipula		Tipula sp.						4.3-28.3	53																			4.5+/-0.6	53
549	Arthropoda	Hexapoda	Insecta	Pterygota	Diptera	Nematocera	Tipulidae	Tipula		Tipula sp.	Larvae									14.9	11			5357	11													86.6	11
550	Arthropoda	Hexapoda	Insecta	Pterygota	Diptera	Nematocera	Tipulidae	Tipula		Tipula sp.	Pupae									9.3	11			5234	11													86.2	11
551	Arthropoda	Hexapoda	Insecta	Pterygota	Diptera	Nematocera	Tipulidae	Tipula	Tipula abdominalis	Tipula abdominalis						4.0-31.1	53
552	Arthropoda	Hexapoda	Insecta	Pterygota	Diptera	Nematocera	Tipulidae	Tipula	Tipula abdominalis	Tipula abdominalis						4.3-38.1	53
553	Arthropoda	Hexapoda	Insecta	Pterygota	Ephemeroptera					Ephemeroptera		10.0-20.0	23	0.3-3.5	66	1.1-24.1	66			0.1-16.4	66	651	22	5580	22	6553	2
554	Arthropoda	Hexapoda	Insecta	Pterygota	Ephemeroptera					Ephemeroptera		7.6-12.5	1			1.48-19.0	29							5232	22	5560	51
555	Arthropoda	Hexapoda	Insecta	Pterygota	Ephemeroptera					Ephemeroptera						2.5-15	31							5469	2	5800	51
556	Arthropoda	Hexapoda	Insecta	Pterygota	Ephemeroptera					Ephemeroptera														5280	51
557	Arthropoda	Hexapoda	Insecta	Pterygota	Ephemeroptera					Ephemeroptera														5560	51
558	Arthropoda	Hexapoda	Insecta	Pterygota	Ephemeroptera					Ephemeroptera	Adult	5.5-10.5	64							6.4+/-5.3	50	1009	69	5163+/-96	50
559	Arthropoda	Hexapoda	Insecta	Pterygota	Ephemeroptera					Ephemeroptera	Larvae									2.1+/-0.4	50			4852+/-143	50
560	Arthropoda	Hexapoda	Insecta	Pterygota	Ephemeroptera					Ephemeroptera	Nymph									0.40	6	735	69
561	Arthropoda	Hexapoda	Insecta	Pterygota	Ephemeroptera	Pisciforma	Ameletidae	Ameletus		Ameletus sp.						2.6-9.6	53
562	Arthropoda	Hexapoda	Insecta	Pterygota	Ephemeroptera	Pisciforma	Ameletidae	Ameletus		Ameletus spp.				0.6-3.5	21
563	Arthropoda	Hexapoda	Insecta	Pterygota	Ephemeroptera	Pisciforma	Ameletidae	Ameletus		Ameletus sp.				0.50-1.90	53
564	Arthropoda	Hexapoda	Insecta	Pterygota	Ephemeroptera	Pisciforma	Ameletopsidae	Ameletopsis	Ameletopsis perscitus	Ameletopsis perscitus				1.10-4.10	67	6.1-19.5	67			0.2-25.1	67
565	Arthropoda	Hexapoda	Insecta	Pterygota	Ephemeroptera	Pisciforma	Ameletopsidae	Chiloporter	Chiloporter eatoni	Chiloporter eatoni						6.0-15.0	31
566	Arthropoda	Hexapoda	Insecta	Pterygota	Ephemeroptera	Pisciforma	Ametropodidae			Ametropodidae								2.850	48											16.9+/-0.3	48
567	Arthropoda	Hexapoda	Insecta	Pterygota	Ephemeroptera	Pisciforma	Baetidae			Baetidae				0.30-1.0	79	1.0-5.5	79					1124	2			6409	2
568	Arthropoda	Hexapoda	Insecta	Pterygota	Ephemeroptera	Pisciforma	Baetidae			Baetidae	Nymph													5.015	16			51.2	16	14.5	16	4.9	16	16.2	16	13.2	16
569	Arthropoda	Hexapoda	Insecta	Pterygota	Ephemeroptera	Pisciforma	Baetidae	Acentrella		Acentrella spp.				0.30-1.0	79	1.0-4.8	79
570	Arthropoda	Hexapoda	Insecta	Pterygota	Ephemeroptera	Pisciforma	Baetidae	Acentrella	Acentrella gnom	Acentrella gnom				0.6-0.75	76
571	Arthropoda	Hexapoda	Insecta	Pterygota	Ephemeroptera	Pisciforma	Baetidae	Baetiella	Baetiella japonica	Baetiella japonica				0.3-1.0	21
572	Arthropoda	Hexapoda	Insecta	Pterygota	Ephemeroptera	Pisciforma	Baetidae	Baetis		Baetis spp.		4.0-13.0	78	0.30-0.85	79	1.1-5.5	79	4.76	78	0.123	78	788	78													4.9+/-0.4	53
573	Arthropoda	Hexapoda	Insecta	Pterygota	Ephemeroptera	Pisciforma	Baetidae	Baetis		Baetis sp.				0.36-1.04	35	1.86-7.69	35
574	Arthropoda	Hexapoda	Insecta	Pterygota	Ephemeroptera	Pisciforma	Baetidae	Baetis		Baetis spp.				0.3-1.6	53	0.6-6.6	53
575	Arthropoda	Hexapoda	Insecta	Pterygota	Ephemeroptera	Pisciforma	Baetidae	Baetis		Baetis spp.				0.2-1.4	53	2.1-6.2	53
576	Arthropoda	Hexapoda	Insecta	Pterygota	Ephemeroptera	Pisciforma	Baetidae	Baetis		Baetis spp.						1.5-6.6	53
577	Arthropoda	Hexapoda	Insecta	Pterygota	Ephemeroptera	Pisciforma	Baetidae	Baetis		Baetis spp.						2.0-6.0	31
578	Arthropoda	Hexapoda	Insecta	Pterygota	Ephemeroptera	Pisciforma	Baetidae	Baetis	Baetis thermicus	Baetis thermicus				0.5-3.0	21
579	Arthropoda	Hexapoda	Insecta	Pterygota	Ephemeroptera	Pisciforma	Baetidae	Callibaetis		Callibaetis sp.				0.7-1.4	53	4.3-8.2	53
580	Arthropoda	Hexapoda	Insecta	Pterygota	Ephemeroptera	Pisciforma	Baetidae	Callibaetis		Callibaetis spp.	Adult									3.3	10					5682	10									3.0	10	78.0	10
581	Arthropoda	Hexapoda	Insecta	Pterygota	Ephemeroptera	Pisciforma	Baetidae	Callibaetis		Callibaetis spp.	Nymph									7.4	10			6090	10			54.5	10									76.0	10
582	Arthropoda	Hexapoda	Insecta	Pterygota	Ephemeroptera	Pisciforma	Baetidae	Centroptilum	Centroptilum luteolum	Centroptilum luteolum				0.32-0.61	35	2.27-4.90	35									6238+/-96	13									8.14+/-0.17	13
583	Arthropoda	Hexapoda	Insecta	Pterygota	Ephemeroptera	Pisciforma	Baetidae	Cloeon	Cloeon dipterum	Cloeon dipterum	Larvae			0.24-1.12	8
584	Arthropoda	Hexapoda	Insecta	Pterygota	Ephemeroptera	Pisciforma	Baetidae	Heterocloeon		Heterocloeon sp.				0.3-1.8	53	1.9-7.5	53
585	Arthropoda	Hexapoda	Insecta	Pterygota	Ephemeroptera	Pisciforma	Baetidae	Pseudocloeon		Pseudocloeon spp.						1.6-5.4	53
586	Arthropoda	Hexapoda	Insecta	Pterygota	Ephemeroptera	Carapacea	Baetiscidae	Baetisca		Baetisca sp.				0.7-2.6	53	1.9-9.8	53
587	Arthropoda	Hexapoda	Insecta	Pterygota	Ephemeroptera	Furcatergalia	Caenidae			Caenidae				0.24-0.9	18	1.13-4.8	18									7058	2
588	Arthropoda	Hexapoda	Insecta	Pterygota	Ephemeroptera	Furcatergalia	Caenidae			Caenidae	Larvae							0.7	17	0.025	17
589	Arthropoda	Hexapoda	Insecta	Pterygota	Ephemeroptera	Furcatergalia	Caenidae			Caenidae	Nymph													5500	15			48.5	15
590	Arthropoda	Hexapoda	Insecta	Pterygota	Ephemeroptera	Furcatergalia	Caenidae	Caenis		Caenis sp.				0.3-1.2	53	1.7-6.4	53
591	Arthropoda	Hexapoda	Insecta	Pterygota	Ephemeroptera	Furcatergalia	Caenidae	Caenis		Caenis sp.				0.2-1.4	53	1.4-4.4	53
592	Arthropoda	Hexapoda	Insecta	Pterygota	Ephemeroptera	Furcatergalia	Caenidae	Caenis		Caenis sp.				0.5-0.7	76
593	Arthropoda	Hexapoda	Insecta	Pterygota	Ephemeroptera	Furcatergalia	Caenidae	Caenis		Caenis spp.						1.15-6.30	35
594	Arthropoda	Hexapoda	Insecta	Pterygota	Ephemeroptera	Furcatergalia	Caenidae	Caenis		Caenis spp.				0.29-1.29	35
595	Arthropoda	Hexapoda	Insecta	Pterygota	Ephemeroptera	Furcatergalia	Caenidae	Caenis		Caenis sp.	Nymph															6985-7130	47									0.0-4.8	47
596	Arthropoda	Hexapoda	Insecta	Pterygota	Ephemeroptera	Furcatergalia	Caenidae	Caenis	Caenis diminuta	Caenis diminuta				0.1-1.1	53	1.6-4.4	53
597	Arthropoda	Hexapoda	Insecta	Pterygota	Ephemeroptera	Furcatergalia	Caenidae	Caenis		Caenis sp.	Larvae			0.38-1.27	8
598	Arthropoda	Hexapoda	Insecta	Pterygota	Ephemeroptera	Furcatergalia	Caenidae	Caenis	Caenis horaria	Caenis horaria	Larvae			0.79-1.23	8
599	Arthropoda	Hexapoda	Insecta	Pterygota	Ephemeroptera	Furcatergalia	Caenidae	Caenis	Caenis robusta	Caenis robusta	Larvae			0.38-1.27	8
600	Arthropoda	Hexapoda	Insecta	Pterygota	Ephemeroptera	Pisciforma	Coloburiscidae	Coloburiscus	Coloburiscus humeralis	Coloburiscus humeralis				1.93-2.68	67	8.7-15.5	67			4.0-22.7	67
601	Arthropoda	Hexapoda	Insecta	Pterygota	Ephemeroptera	Furcatergalia	Ephemerellidae			Ephemerellidae				0.40-1.8	79	1.6-7.1	79
602	Arthropoda	Hexapoda	Insecta	Pterygota	Ephemeroptera	Furcatergalia	Ephemerellidae	Cincticostella	Cincticostella nigra	Cincticostella nigra				0.50-1.75	76
603	Arthropoda	Hexapoda	Insecta	Pterygota	Ephemeroptera	Furcatergalia	Ephemerellidae	Cincticostella	Cincticostella orientalis	Cincticostella orientalis				0.70-1.80	76
604	Arthropoda	Hexapoda	Insecta	Pterygota	Ephemeroptera	Furcatergalia	Ephemerellidae	Drunella		Drunella sp.				0.3-1.8	53	2.4-9.8	53
605	Arthropoda	Hexapoda	Insecta	Pterygota	Ephemeroptera	Furcatergalia	Ephemerellidae	Drunella		Drunella spp.				0.70-1.8	79	2.3-7.0	79
606	Arthropoda	Hexapoda	Insecta	Pterygota	Ephemeroptera	Furcatergalia	Ephemerellidae	Drunella		Drunella spp.				1.8-6.3	21
607	Arthropoda	Hexapoda	Insecta	Pterygota	Ephemeroptera	Furcatergalia	Ephemerellidae	Drunella	Drunella basalis	Drunella basalis				0.70-2.75	76
608	Arthropoda	Hexapoda	Insecta	Pterygota	Ephemeroptera	Furcatergalia	Ephemerellidae	Ephemerella		Ephemerella spp.		4.0-12.0	78	0.2-1.6	53	2.7-8.8	53	2.72	78	0.154	78	780	78
609	Arthropoda	Hexapoda	Insecta	Pterygota	Ephemeroptera	Furcatergalia	Ephemerellidae	Ephemerella		Ephemerella spp.				0.7-1.8	53	2.1-7.7	53
610	Arthropoda	Hexapoda	Insecta	Pterygota	Ephemeroptera	Furcatergalia	Ephemerellidae	Ephemerella	Ephemerella aurivillii	Ephemerella aurivillii				1.2-2.2	21
611	Arthropoda	Hexapoda	Insecta	Pterygota	Ephemeroptera	Furcatergalia	Ephemerellidae	Eurylophella	Eurylophella temporalis	Eurylophella temporalis				0.2-1.5	53	1.7-6.1	53
612	Arthropoda	Hexapoda	Insecta	Pterygota	Ephemeroptera	Furcatergalia	Ephemerellidae	Serratella		Serratella sp.				0.3-1.6	53	2.3-8.0	53																			4.2+/-0.5	53
613	Arthropoda	Hexapoda	Insecta	Pterygota	Ephemeroptera	Furcatergalia	Ephemerellidae	Serratella		Serratella sp.						0.6-7.1	53
614	Arthropoda	Hexapoda	Insecta	Pterygota	Ephemeroptera	Furcatergalia	Ephemerellidae	Serratella		Serratella spp.				0.40-1.1	79
615	Arthropoda	Hexapoda	Insecta	Pterygota	Ephemeroptera	Furcatergalia	Ephemerellidae	Serratella		Serratella spp.						1.6-4.8	79
616	Arthropoda	Hexapoda	Insecta	Pterygota	Ephemeroptera	Furcatergalia	Ephemerellidae	Teloganopsis	Teloganopsis punctisetae	Teloganopsis punctisetae				0.7-1.6	21	2.3-5.5	21
617	Arthropoda	Hexapoda	Insecta	Pterygota	Ephemeroptera	Furcatergalia	Ephemeridae			Ephemeridae														4885	2
618	Arthropoda	Hexapoda	Insecta	Pterygota	Ephemeroptera	Furcatergalia	Ephemeridae			Ephemeridae														4613	28
619	Arthropoda	Hexapoda	Insecta	Pterygota	Ephemeroptera	Furcatergalia	Ephemeridae	Ephemera		Ephemera sp.						0.9-22.4	53																			18.8+/-3.2	53
620	Arthropoda	Hexapoda	Insecta	Pterygota	Ephemeroptera	Furcatergalia	Ephemeridae	Ephemera	Ephemera japonica	Ephemera japonica				0.6-4.8	21
621	Arthropoda	Hexapoda	Insecta	Pterygota	Ephemeroptera	Furcatergalia	Ephemeridae	Ephemera	Ephemera strigata	Ephemera strigata				0.3-2.4	76
622	Arthropoda	Hexapoda	Insecta	Pterygota	Ephemeroptera	Pisciforma	Heptageniidae			Heptageniidae				0.70-2.5	79	1.5-8.6	79							5469	2	6216	2
623	Arthropoda	Hexapoda	Insecta	Pterygota	Ephemeroptera	Pisciforma	Heptageniidae	Cinygmula		Cinygmula sp.				1.2-4.7	21
624	Arthropoda	Hexapoda	Insecta	Pterygota	Ephemeroptera	Pisciforma	Heptageniidae	Ecdyonurus		Ecdyonurus spp.		5.0-13.0	78					9.29	78	0.179	78	955	78							7.0	59
625	Arthropoda	Hexapoda	Insecta	Pterygota	Ephemeroptera	Pisciforma	Heptageniidae	Ecdyonurus	Ecdyonurus dispar	Ecdyonurus dispar				1.11-4.63	35	3.33-13.84	35
626	Arthropoda	Hexapoda	Insecta	Pterygota	Ephemeroptera	Pisciforma	Heptageniidae	Epeorus		Epeorus spp.		5.0-18.0	78	0.3-3.8	53	1.3-11.6	53	17.14	78	0.177	78	1034	78
627	Arthropoda	Hexapoda	Insecta	Pterygota	Ephemeroptera	Pisciforma	Heptageniidae	Epeorus	Epeorus dispar	Epeorus dispar						0.5-9.1	53																			4.7+/-0.5	53
628	Arthropoda	Hexapoda	Insecta	Pterygota	Ephemeroptera	Pisciforma	Heptageniidae	Epeorus	Epeorus ikanonis	Epeorus ikanonis				0.75-3.0	76
629	Arthropoda	Hexapoda	Insecta	Pterygota	Ephemeroptera	Pisciforma	Heptageniidae	Epeorus	Epeorus latifolium	Epeorus latifolium				2.2-9.0	21
630	Arthropoda	Hexapoda	Insecta	Pterygota	Ephemeroptera	Pisciforma	Heptageniidae	Epeorus	Epeorus pleuralis	Epeorus pleuralis						0.5-9.0	53																			6.0+/-0.5	53
631	Arthropoda	Hexapoda	Insecta	Pterygota	Ephemeroptera	Pisciforma	Heptageniidae	Heptagenia		Heptagenia sp.				1.0-2.8	53	2.8-9.8	53
632	Arthropoda	Hexapoda	Insecta	Pterygota	Ephemeroptera	Pisciforma	Heptageniidae	Kageronia	Kageronia fuscogrisea	Kageronia fuscogrisea																6262+/-143	13									5.39+/-0.13	13
633	Arthropoda	Hexapoda	Insecta	Pterygota	Ephemeroptera	Pisciforma	Heptageniidae	Leucrocuta		Leucrocuta sp.																										9.7+/-1.4	53
634	Arthropoda	Hexapoda	Insecta	Pterygota	Ephemeroptera	Pisciforma	Heptageniidae	Leucrocuta		Leucrocuta spp.				0.70-2.2	79	1.5-7.5	79
635	Arthropoda	Hexapoda	Insecta	Pterygota	Ephemeroptera	Pisciforma	Heptageniidae	Leucrocuta		Leucrocuta sp.						1.5-6.5	53
636	Arthropoda	Hexapoda	Insecta	Pterygota	Ephemeroptera	Pisciforma	Heptageniidae	Maccaffertium	Maccaffertium meririvulanum	Maccaffertium meririvulanum						0.7-12.3	53																			5.3+/-0.7	53
637	Arthropoda	Hexapoda	Insecta	Pterygota	Ephemeroptera	Pisciforma	Heptageniidae	Nixe		Nixe sp.						1.1-5.9	53																			6.4+/-0.7	53
638	Arthropoda	Hexapoda	Insecta	Pterygota	Ephemeroptera	Pisciforma	Heptageniidae	Rhithrogena		Rhithrogena spp.		3.0-13.0	78					3.87	78	0.133	78	822	78
639	Arthropoda	Hexapoda	Insecta	Pterygota	Ephemeroptera	Pisciforma	Heptageniidae	Stenacron	Stenacron carolina	Stenacron carolina						0.7-10.5	53																			6.9+/-0.8	53
640	Arthropoda	Hexapoda	Insecta	Pterygota	Ephemeroptera	Pisciforma	Heptageniidae	Stenacron	Stenacron interpunctatum	Stenacron interpunctatum				0.3-3.6	53
641	Arthropoda	Hexapoda	Insecta	Pterygota	Ephemeroptera	Pisciforma	Heptageniidae	Stenonema		Stenonema spp.						2.0-12.7	53
642	Arthropoda	Hexapoda	Insecta	Pterygota	Ephemeroptera	Pisciforma	Heptageniidae	Stenonema	Stenonema modestum	Stenonema modestum				0.3-4.1	53	1.0-10.7	53
643	Arthropoda	Hexapoda	Insecta	Pterygota	Ephemeroptera	Pisciforma	Heptageniidae	Stenonema	Stenonema modestum	Stenonema modestum				0.4-3.8	53
644	Arthropoda	Hexapoda	Insecta	Pterygota	Ephemeroptera	Pisciforma	Isonychiidae	Isonychia		Isonychia sp.				0.4-2.0	53
645	Arthropoda	Hexapoda	Insecta	Pterygota	Ephemeroptera	Pisciforma	Isonychiidae	Isonychia		Isonychia spp.				0.5-2.0	53
646	Arthropoda	Hexapoda	Insecta	Pterygota	Ephemeroptera	Pisciforma	Isonychiidae	Isonychia	Isonychia japonica	Isonychia japonica				0.45-1.5	76
647	Arthropoda	Hexapoda	Insecta	Pterygota	Ephemeroptera	Furcatergalia	Leptophlebiidae	Blasturus		Blasturus sp.	Larvae													5453	14													69.9	14
648	Arthropoda	Hexapoda	Insecta	Pterygota	Ephemeroptera	Furcatergalia	Leptophlebiidae	Deleatidium		Deleatidium spp.														5934+/-59.22	25
649	Arthropoda	Hexapoda	Insecta	Pterygota	Ephemeroptera	Furcatergalia	Leptophlebiidae	Deleatidium		Deleatidium spp.														5913+/-68.89	25
650	Arthropoda	Hexapoda	Insecta	Pterygota	Ephemeroptera	Furcatergalia	Leptophlebiidae	Deleatidium		Deleatidium sp.				0.88-2.03	67	3.9-10.4	67			0.3-5.7	67
651	Arthropoda	Hexapoda	Insecta	Pterygota	Ephemeroptera	Furcatergalia	Leptophlebiidae	Habrophlebia	Habrophlebia vibrans	Habrophlebia vibrans						0.9-5.7	53																			6.0+/-0.7	53
652	Arthropoda	Hexapoda	Insecta	Pterygota	Ephemeroptera	Furcatergalia	Leptophlebiidae	Leptophlebia		Leptophlebia sp.				0.4-2.2	53	1.2-8.4	53
653	Arthropoda	Hexapoda	Insecta	Pterygota	Ephemeroptera	Furcatergalia	Leptophlebiidae	Leptophlebia	Leptophlebia vespertina	Leptophlebia vespertina				1.26-1.86	35	6.46-9.17	35									5832+/-191	13									6.24+/-0.07	13
654	Arthropoda	Hexapoda	Insecta	Pterygota	Ephemeroptera	Furcatergalia	Leptophlebiidae	Meridialaris		Meridialaris spp.						2.5-11.0	31
655	Arthropoda	Hexapoda	Insecta	Pterygota	Ephemeroptera	Furcatergalia	Leptophlebiidae	Nousia	Nousia bella	Nousia bella						5.0-9.0	31
656	Arthropoda	Hexapoda	Insecta	Pterygota	Ephemeroptera	Furcatergalia	Leptophlebiidae	Paraleptophlebia		Paraleptophlebia spp.				0.40-1.2	79	1.8-7.1	79																			7.5+/-0.5	53
657	Arthropoda	Hexapoda	Insecta	Pterygota	Ephemeroptera	Furcatergalia	Leptophlebiidae	Paraleptophlebia		Paraleptophlebia sp.				0.4-1.7	53	0.9-7.4	53
658	Arthropoda	Hexapoda	Insecta	Pterygota	Ephemeroptera	Furcatergalia	Leptophlebiidae	Paraleptophlebia		Paraleptophlebia sp.						1.0-7.8	53
659	Arthropoda	Hexapoda	Insecta	Pterygota	Ephemeroptera	Furcatergalia	Leptophlebiidae	Paraleptophlebia	Paraleptophlebia westoni	Paraleptophlebia westoni				0.8-3.0	21
660	Arthropoda	Hexapoda	Insecta	Pterygota	Ephemeroptera	Furcatergalia	Leptophlebiidae	Penaphlebia	Penaphlebia chilensis	Penaphlebia chilensis						3.0-7.0	31
661	Arthropoda	Hexapoda	Insecta	Pterygota	Ephemeroptera	Furcatergalia	Leptophlebiidae	Zephlebia		Zephlebia sp.				1.00-3.25	67	4.3-16.3	67			0.3-10.3	67
662	Arthropoda	Hexapoda	Insecta	Pterygota	Ephemeroptera	Pisciforma	Nesameletidae	Nesameletus		Nesameletus sp.				1.10-2.00	67	8.1-15.3	67			2.2-20.9	67
663	Arthropoda	Hexapoda	Insecta	Pterygota	Ephemeroptera	Furcatergalia	Polymitarcyidae	Ephoron	Ephoron album	Ephoron album	Nymph	0.8-0.9	86
664	Arthropoda	Hexapoda	Insecta	Pterygota	Ephemeroptera	Furcatergalia	Potamanthidae			Potamanthidae	Larvae							1.8	17	0.058	17
665	Arthropoda	Hexapoda	Insecta	Pterygota	Ephemeroptera	Pisciforma	Siphlonuridae	Metamonius		Metamonius sp.						5.0-11.5	31
666	Arthropoda	Hexapoda	Insecta	Pterygota	Ephemeroptera	Pisciforma	Siphlonuridae	Siphlonisca	Siphlonisca aerodromia	Siphlonisca aerodromia				0.9-2.6	53	6.0-21.0	53																			8.4+/-0.8	53
667	Arthropoda	Hexapoda	Insecta	Pterygota	Ephemeroptera	Pisciforma	Siphlonuridae	Siphlonurus		Siphlonurus sp.				0.8-2.7	53	5.4-18.0	53																			4.0+/-0.8	53
668	Arthropoda	Hexapoda	Insecta	Pterygota	Ephemeroptera	Furcatergalia	Tricorythidae	Tricorythodes		Tricorythodes sp.				0.3-1.4	53	1.7-7.1	53
669	Arthropoda	Hexapoda	Insecta	Pterygota	Hemiptera					Hemiptera		15	3	0.2-2.9	66	1.7-34.0	66			17.0	3			5300	15			60.1	15
670	Arthropoda	Hexapoda	Insecta	Pterygota	Hemiptera					Hemiptera		7.6-12.5	1							0.1-29.3	66
671	Arthropoda	Hexapoda	Insecta	Pterygota	Hemiptera					Hemiptera	Adult	1.2-28.0	64									2610	19	5685+/-116.92	25
672	Arthropoda	Hexapoda	Insecta	Pterygota	Hemiptera					Hemiptera	Adult													5794+/-210.99	25
673	Arthropoda	Hexapoda	Insecta	Pterygota	Hemiptera					Hemiptera	Adult													5676	19
674	Arthropoda	Hexapoda	Insecta	Pterygota	Hemiptera					Hemiptera	Larvae	1.2-28.0	64									2610	19	5676	19
675	Arthropoda	Hexapoda	Insecta	Pterygota	Hemiptera	Heteroptera	Aphelocheiridae	Aphelocheirus	Aphelocheirus vittatus	Aphelocheirus vittatus				0.6-2.25	76
676	Arthropoda	Hexapoda	Insecta	Pterygota	Hemiptera	Heteroptera	Belostomatidae			Belostomatidae												1123	4
677	Arthropoda	Hexapoda	Insecta	Pterygota	Hemiptera	Heteroptera	Belostomatidae			Belostomatidae	Nymph													5300	15			63.8	15
678	Arthropoda	Hexapoda	Insecta	Pterygota	Hemiptera	Heteroptera	Belostomatidae	Lethocerus	Lethocerus deyrollei	Lethocerus deyrollei						5.05-6.7	21
679	Arthropoda	Hexapoda	Insecta	Pterygota	Hemiptera	Heteroptera	Belostomatidae	Lethocerus	Lethocerus indicus	Lethocerus indicus												1650	87
680	Arthropoda	Hexapoda	Insecta	Pterygota	Hemiptera	Heteroptera	Belostomatidae	Lethocerus	Lethocerus indicus	Lethocerus indicus	Adult																	22.67+/-0.36	71	13.75+/-0.09	71	11.71+/-0.25	71			3.24+/-0.16	71	46.93+/-0.41	71
681	Arthropoda	Hexapoda	Insecta	Pterygota	Hemiptera	Heteroptera	Belostomatidae	Lethocerus	Lethocerus indicus	Lethocerus indicus	Nymph																	22.67+/-0.36	71	13.75+/-0.09	71	11.71+/-0.25	71			3.24+/-0.16	71	46.93+/-0.41	71
682	Arthropoda	Hexapoda	Insecta	Pterygota	Hemiptera	Heteroptera	Corixidae			Corixidae		7.6-12.5	1	0.83-2.8	18	2.17-8.3	18					1388	4	5.109	16			71.1	16	5	16	18.4	16	0.8	16	4.7	16
683	Arthropoda	Hexapoda	Insecta	Pterygota	Hemiptera	Heteroptera	Corixidae			Corixidae														5300	5			61.0	5	21.0	5
684	Arthropoda	Hexapoda	Insecta	Pterygota	Hemiptera	Heteroptera	Corixidae			Corixidae														5300	15			59.5	15
685	Arthropoda	Hexapoda	Insecta	Pterygota	Hemiptera	Heteroptera	Corixidae			Corixidae	Adult									3.86+/-1.08	36			5310	38			71.5	38	9.2	38	11.5	38	0.7	38	7.1	38
686	Arthropoda	Hexapoda	Insecta	Pterygota	Hemiptera	Heteroptera	Corixidae	Callicorixa	Callicorixa audeni	Callicorixa audeni	Adult									6.4	11			5464	11			62.8-66.0	10									77.9	11
687	Arthropoda	Hexapoda	Insecta	Pterygota	Hemiptera	Heteroptera	Corixidae	Callicorixa	Callicorixa audeni	Callicorixa audeni	Adult									3.3	10			5362	10													64.0	10
688	Arthropoda	Hexapoda	Insecta	Pterygota	Hemiptera	Heteroptera	Corixidae	Callicorixa	Callicorixa audeni	Callicorixa audeni	Nymph									4.9	11			5606+/-109	11													68.1	11
689	Arthropoda	Hexapoda	Insecta	Pterygota	Hemiptera	Heteroptera	Corixidae	Callicorixa	Callicorixa audeni	Callicorixa audeni	Nymph									0.5	11			5001	11
690	Arthropoda	Hexapoda	Insecta	Pterygota	Hemiptera	Heteroptera	Corixidae	Corisella	Corisella mercenaria	Corisella mercenaria	Adult													3470	88			58+/-2.8	88	9.0+/-0.7	88
691	Arthropoda	Hexapoda	Insecta	Pterygota	Hemiptera	Heteroptera	Corixidae	Corixa	Corixa punctata	Corixa punctata										3.00	6
692	Arthropoda	Hexapoda	Insecta	Pterygota	Hemiptera	Heteroptera	Corixidae	Cymatia	Cymatia americana	Cymatia americana	Adult									8.5	11			5684+/-251	11													71.6	11
693	Arthropoda	Hexapoda	Insecta	Pterygota	Hemiptera	Heteroptera	Corixidae	Cymatia	Cymatia americana	Cymatia americana	Adult									1.6	11			5094	11													85.2	11
694	Arthropoda	Hexapoda	Insecta	Pterygota	Hemiptera	Heteroptera	Gerridae			Gerridae										0.80	6
695	Arthropoda	Hexapoda	Insecta	Pterygota	Hemiptera	Heteroptera	Nepidae			Nepidae												1467	4
696	Arthropoda	Hexapoda	Insecta	Pterygota	Hemiptera	Heteroptera	Nepidae	Laccotrephes	Laccotrephes japonensis	Laccotrephes japonensis						2.82-3.76	21
697	Arthropoda	Hexapoda	Insecta	Pterygota	Hemiptera	Heteroptera	Nepidae	Laccotrephes	Laccotrephes maculatus	Laccotrephes maculatus	Adult																	41.56+/-0.52	71	5.16+/-0.57	71	7.31+/-0.28	71			1.50+/-0.13	71	44.43+/-1.05	71
698	Arthropoda	Hexapoda	Insecta	Pterygota	Hemiptera	Heteroptera	Nepidae	Laccotrephes	Laccotrephes maculatus	Laccotrephes maculatus	Nymph																	41.56+/-0.52	71	5.16+/-0.57	71	7.31+/-0.28	71			1.50+/-0.13	71	44.43+/-1.05	71
699	Arthropoda	Hexapoda	Insecta	Pterygota	Hemiptera	Heteroptera	Nepidae	Laccotrephes	Laccotrephes ruber	Laccotrephes ruber	Adult													3924.1	72			47.13	72	10.13	72					7.22	72	7.34	72
700	Arthropoda	Hexapoda	Insecta	Pterygota	Hemiptera	Heteroptera	Notonectidae			Notonectidae												1646	4	5200	5			67.2	5	46.3	5	14.1	16	4	16	4.0	16
701	Arthropoda	Hexapoda	Insecta	Pterygota	Hemiptera	Heteroptera	Notonectidae			Notonectidae												1708	4	5.628	16			63.7	16	14.2	16
702	Arthropoda	Hexapoda	Insecta	Pterygota	Hemiptera	Heteroptera	Notonectidae			Notonectidae														4100	15			60.2	15
703	Arthropoda	Hexapoda	Insecta	Pterygota	Hemiptera	Heteroptera	Notonectidae			Notonectidae	Adult																	62.9	38	9.4	38	9.0	38	12.8	38	5.9	38
704	Arthropoda	Hexapoda	Insecta	Pterygota	Hemiptera	Heteroptera	Notonectidae	Notonecta	Notonecta glauca	Notonecta glauca										7.50	6					5688+/-96	13									3.86+/-0.08	13
705	Arthropoda	Hexapoda	Insecta	Pterygota	Hemiptera	Heteroptera	Notonectidae	Notonecta	Notonecta kirbyi	Notonecta kirbyi	Adult									24.7	11			6027	11													68.2	11
706	Arthropoda	Hexapoda	Insecta	Pterygota	Hemiptera	Heteroptera	Notonectidae	Notonecta	Notonecta kirbyi	Notonecta kirbyi	Adult									10.9	10							71.6-74.9	10									80.0	10
707	Arthropoda	Hexapoda	Insecta	Pterygota	Hemiptera	Heteroptera	Pleidae	Neoplea	Neoplea striola	Neoplea striola	Adult									1.8	10			4669-5206	10													88.0	10
708	Arthropoda	Hexapoda	Insecta	Pterygota	Hemiptera	Heteroptera	Veliidae	Microvelia	Microvelia macgregori	Microvelia macgregori														5976+/-124.39	25
709	Arthropoda	Hexapoda	Insecta	Pterygota	Hemiptera	Heteroptera	Veliidae	Microvelia	Microvelia macgregori	Microvelia macgregori	Adult	1.928 [1.818-2.050]	89
710	Arthropoda	Hexapoda	Insecta	Pterygota	Hemiptera	Heteroptera	Veliidae	Microvelia	Microvelia macgregori	Microvelia macgregori	Adult	2.106 [1.985-2.303]	89
711	Arthropoda	Hexapoda	Insecta	Pterygota	Hymenoptera					Hymenoptera												3027	19	5222	19
712	Arthropoda	Hexapoda	Insecta	Pterygota	Hymenoptera					Hymenoptera	Adult	1.9-16.0	64									1226	69
713	Arthropoda	Hexapoda	Insecta	Pterygota	Lepidoptera					Lepidoptera		12.6-20	1
714	Arthropoda	Hexapoda	Insecta	Pterygota	Lepidoptera					Lepidoptera	Adult	2.7-9.0	64									2031	19	5645	19			66.99	68	5.03	68							50.45	68
715	Arthropoda	Hexapoda	Insecta	Pterygota	Lepidoptera					Lepidoptera	Adult													5359	68
716	Arthropoda	Hexapoda	Insecta	Pterygota	Lepidoptera					Lepidoptera	Larvae											2031	19	6297+/-242.91	25			47.62	68	4.87	68							75.15	68
717	Arthropoda	Hexapoda	Insecta	Pterygota	Lepidoptera					Lepidoptera	Larvae													5645	19
718	Arthropoda	Hexapoda	Insecta	Pterygota	Lepidoptera					Lepidoptera	Larvae													5485	68
719	Arthropoda	Hexapoda	Insecta	Pterygota	Lepidoptera		Pyralidae			Pyralidae				0.42-1.4	18	1.67-15.0	18
720	Arthropoda	Hexapoda	Insecta	Pterygota	Lepidoptera		Pyralidae	Petrophila		Petrophila sp.						1.8-10.1	53																			17.7+/-1.8	53
721	Arthropoda	Hexapoda	Insecta	Pterygota	Megaloptera					Megaloptera				0.7-9.8	66	7.8-60.4	66			0.9-894.6	66
722	Arthropoda	Hexapoda	Insecta	Pterygota	Megaloptera		Corydalidae			Corydalidae														5210	2	5375	2
723	Arthropoda	Hexapoda	Insecta	Pterygota	Megaloptera		Corydalidae	Archichauliodes	Archichauliodes diversus	Archichauliodes diversus				0.98-4.00	67	6.5-35.0	67			0.5-75.7	67
724	Arthropoda	Hexapoda	Insecta	Pterygota	Megaloptera		Corydalidae	Corydalus	Corydalus cornutus	Corydalus cornutus				0.8-9.2	53	17.3-69.2	53
725	Arthropoda	Hexapoda	Insecta	Pterygota	Megaloptera		Corydalidae	Corydalus	Corydalus cornutus	Corydalus cornutus				0.7-10.1	53	12.4-77.1	53
726	Arthropoda	Hexapoda	Insecta	Pterygota	Megaloptera		Corydalidae	Corydalus	Corydalus cornutus	Corydalus cornutus				0.4-9.5	53	2.4-62.0	53
727	Arthropoda	Hexapoda	Insecta	Pterygota	Megaloptera		Corydalidae	Corydalus	Corydalus cornutus	Corydalus cornutus	Adult			10.2+/-1.3	90					280.2+/-78	90					5068[5036-5116]	90
728	Arthropoda	Hexapoda	Insecta	Pterygota	Megaloptera		Corydalidae	Corydalus	Corydalus cornutus	Corydalus cornutus	Adult			8.9+/-0.8	90											5059[5027-5091]	90
729	Arthropoda	Hexapoda	Insecta	Pterygota	Megaloptera		Corydalidae	Corydalus	Corydalus cornutus	Corydalus cornutus	Larvae I			0.5+/-0.05	90					0.04+/-0.02	90					6167[6147-6186]	90
730	Arthropoda	Hexapoda	Insecta	Pterygota	Megaloptera		Corydalidae	Corydalus	Corydalus cornutus	Corydalus cornutus	Pupae			10.7+/-0.9	90					435.1+/-83	90					5496[5445-5546]	90
731	Arthropoda	Hexapoda	Insecta	Pterygota	Megaloptera		Corydalidae	Corydalus	Corydalus cornutus	Corydalus cornutus	Pupae			9.7+/-1.0	90					382.9+/-87	90					5105[5017-5181]	90
732	Arthropoda	Hexapoda	Insecta	Pterygota	Megaloptera		Corydalidae	Nigronia	Nigronia serricornis	Nigronia serricornis				0.8-6.3	53	12.2-40.0	53
733	Arthropoda	Hexapoda	Insecta	Pterygota	Megaloptera		Corydalidae	Nigronia	Nigronia serricornis	Nigronia serricornis				0.6-6.7	53	9.4-43.5	53
734	Arthropoda	Hexapoda	Insecta	Pterygota	Megaloptera		Corydalidae	Parachauliodes	Parachauliodes continentalis	Parachauliodes continentalis				0.55-4.25	76
735	Arthropoda	Hexapoda	Insecta	Pterygota	Megaloptera		Corydalidae	Protohermes	Protohermes grandis	Protohermes grandis				0.60-7.00	76
736	Arthropoda	Hexapoda	Insecta	Pterygota	Megaloptera		Sialidae			Sialidae				1.0-5.2	21
737	Arthropoda	Hexapoda	Insecta	Pterygota	Megaloptera		Sialidae			Sialidae	Larvae							2.00	17	0.064	17
738	Arthropoda	Hexapoda	Insecta	Pterygota	Megaloptera		Sialidae	Sialis		Sialis sp.																5617+/-72	13									4.28+/-0.04	13
739	Arthropoda	Hexapoda	Insecta	Pterygota	Megaloptera		Sialidae	Sialis		Sialis spp.				0.4-3.4	53	5.1-21.3	53
740	Arthropoda	Hexapoda	Insecta	Pterygota	Megaloptera		Sialidae	Sialis	Sialis aequalis	Sialis aequalis				0.3-3.5	53	3.4-20.2	53
741	Arthropoda	Hexapoda	Insecta	Pterygota	Megaloptera		Sialidae	Sialis	Sialis itasca	Sialis itasca	Adult			1.67-2.63	91
742	Arthropoda	Hexapoda	Insecta	Pterygota	Megaloptera		Sialidae	Sialis	Sialis itasca	Sialis itasca	Adult			1.67-2.56	91
743	Arthropoda	Hexapoda	Insecta	Pterygota	Megaloptera		Sialidae	Sialis	Sialis itasca	Sialis itasca	Larvae I			0.3	91
744	Arthropoda	Hexapoda	Insecta	Pterygota	Megaloptera		Sialidae	Sialis	Sialis itasca	Sialis itasca	Pupae			2.33	91
745	Arthropoda	Hexapoda	Insecta	Pterygota	Megaloptera		Sialidae	Sialis	Sialis lutaria	Sialis lutaria	Larvae									9.00	6
746	Arthropoda	Hexapoda	Insecta	Pterygota	Megaloptera		Sialidae	Sialis	Sialis velata	Sialis velata	Adult			1.67-2.63	91
747	Arthropoda	Hexapoda	Insecta	Pterygota	Megaloptera		Sialidae	Sialis	Sialis velata	Sialis velata	Adult			1.67-2.56	91
748	Arthropoda	Hexapoda	Insecta	Pterygota	Megaloptera		Sialidae	Sialis	Sialis velata	Sialis velata	Larvae I			0.3	91
749	Arthropoda	Hexapoda	Insecta	Pterygota	Megaloptera		Sialidae	Sialis	Sialis velata	Sialis velata	Pupae			2.33	91
750	Arthropoda	Hexapoda	Insecta	Pterygota	Neuroptera					Neuroptera	Adult	6.0-9.5	64							40.5+/-51.6	50	1009	69	4876	50
751	Arthropoda	Hexapoda	Insecta	Pterygota	Neuroptera					Neuroptera	Larvae	2.1	64
752	Arthropoda	Hexapoda	Insecta	Pterygota	Odonata	Anisoptera				Anisoptera		12.6-20	1									1081	4	4066	2
753	Arthropoda	Hexapoda	Insecta	Pterygota	Odonata	Anisoptera				Anisoptera	Larvae			0.48-8.01	8					27.00	6
754	Arthropoda	Hexapoda	Insecta	Pterygota	Odonata					Odonata		15.0-20.0	23	0.9-5.9	66	4.1-33.4	66	65.900	48	0.4-134.6	66	319	22	5062	22	5898	2			7.5+/-0.2	48
755	Arthropoda	Hexapoda	Insecta	Pterygota	Odonata					Odonata		12.6-20	1											5117	2
756	Arthropoda	Hexapoda	Insecta	Pterygota	Odonata					Odonata	Larvae	15	3							17.0	3
757	Arthropoda	Hexapoda	Insecta	Pterygota	Odonata					Odonata	Larvae	20	3							61.0	3
758	Arthropoda	Hexapoda	Insecta	Pterygota	Odonata	Zygoptera				Zygoptera		12.6-20	1									495	4	5350	2
759	Arthropoda	Hexapoda	Insecta	Pterygota	Odonata	Zygoptera				Zygoptera	Larvae			0.88-4.19	8					2.22	6			5720	38
760	Arthropoda	Hexapoda	Insecta	Pterygota	Odonata	Anisoptera	Aeshnidae			Aeshnidae	Nymph																	63.9	15
761	Arthropoda	Hexapoda	Insecta	Pterygota	Odonata	Anisoptera	Aeshnidae	Aeshna		Aeshna sp.						3.0-22.0	31
762	Arthropoda	Hexapoda	Insecta	Pterygota	Odonata	Anisoptera	Aeshnidae	Aeshna	Aeshna interrupta	Aeshna interrupta	Adult									7.6	10					5961	10									3.7	10	72.0	10
763	Arthropoda	Hexapoda	Insecta	Pterygota	Odonata	Anisoptera	Aeshnidae	Aeshna	Aeshna interrupta	Aeshna interrupta	Nymph									8.7	10			5122	10	5131-5743	10									3.8	10	79.0	10
764	Arthropoda	Hexapoda	Insecta	Pterygota	Odonata	Anisoptera	Aeshnidae	Aeshna	Aeshna interrupta	Aeshna interrupta	Nymph									11.2	10																	64.0	10
765	Arthropoda	Hexapoda	Insecta	Pterygota	Odonata	Zygoptera	Calopterygidae			Calopterygidae	Larvae							7.4	17	0.226	17
766	Arthropoda	Hexapoda	Insecta	Pterygota	Odonata	Zygoptera	Calopterygidae	Calopteryx		Calopteryx sp.				0.2-3.4	53	2.0-16.1	53
767	Arthropoda	Hexapoda	Insecta	Pterygota	Odonata	Zygoptera	Coenargionidae			Coenargionidae				0.60-2.8	18	1.50-13.3	18
768	Arthropoda	Hexapoda	Insecta	Pterygota	Odonata	Zygoptera	Coenargionidae			Coenargionidae	Nymph													4800	5			67.4	5
769	Arthropoda	Hexapoda	Insecta	Pterygota	Odonata	Zygoptera	Coenargionidae	Argia		Argia spp.				0.3-3.9	53
770	Arthropoda	Hexapoda	Insecta	Pterygota	Odonata	Zygoptera	Coenargionidae	Argia	Argia vivida	Argia vivida														5075	75	5936	75									14.5	75
771	Arthropoda	Hexapoda	Insecta	Pterygota	Odonata	Zygoptera	Coenargionidae	Coenagrion	Coenagrion angulatum	Coenagrion angulatum	Nymph									11.9	11			5603+/-118	11			58.8-61.3	10							9.9	10	80.4	11
772	Arthropoda	Hexapoda	Insecta	Pterygota	Odonata	Zygoptera	Coenargionidae	Coenagrion	Coenagrion angulatum	Coenagrion angulatum	Nymph									6.7	10																	84.0	10
773	Arthropoda	Hexapoda	Insecta	Pterygota	Odonata	Zygoptera	Coenargionidae	Coenagrion	Coenagrion resolutum	Coenagrion resolutum	Nymph									11.0	11			5754+/-93	11													83.9	11
774	Arthropoda	Hexapoda	Insecta	Pterygota	Odonata	Zygoptera	Coenargionidae	Enallagma	Enallagma boreale	Enallagma boreale	Adult									8.3	10			5170-5460	10													61.0	10
775	Arthropoda	Hexapoda	Insecta	Pterygota	Odonata	Zygoptera	Coenargionidae	Enallagma	Enallagma boreale	Enallagma boreale	Nymph									3.5	10			5776+/-93	11	5410-5494	10									5.1	10	72.0	10
776	Arthropoda	Hexapoda	Insecta	Pterygota	Odonata	Zygoptera	Coenargionidae	Enallagma	Enallagma boreale	Enallagma boreale	Nymph									12.6	11																	78.6	11
777	Arthropoda	Hexapoda	Insecta	Pterygota	Odonata	Zygoptera	Coenargionidae	Ischnura		Ischnura sp.				0.7-2.8	53	2.9-13.3	53
778	Arthropoda	Hexapoda	Insecta	Pterygota	Odonata	Zygoptera	Coenargionidae	Ischnura	Ischnura elegans	Ischnura elegans	Larvae			1.02-3.81	8
779	Arthropoda	Hexapoda	Insecta	Pterygota	Odonata	Zygoptera	Coenargionidae	Xanthocnemis		Xanthocnemis spp.				0.67-3.60	24	1.87-14.00	24
780	Arthropoda	Hexapoda	Insecta	Pterygota	Odonata	Anisoptera	Cordulegastridae	Cordulegaster	Cordulegaster maculata	Cordulegaster maculata				0.9-8.6	53	3.2-38.1	53
781	Arthropoda	Hexapoda	Insecta	Pterygota	Odonata	Anisoptera	Corduliidae	Cordulia	Cordulia aenea	Cordulia aenea																5354+/-191	13									4.52+/-0.07	13
782	Arthropoda	Hexapoda	Insecta	Pterygota	Odonata	Anisoptera	Corduliidae	Epitheca		Epitheca sp.	Nymph													5745	14													77.5	14
783	Arthropoda	Hexapoda	Insecta	Pterygota	Odonata	Anisoptera	Corduliidae	Epitheca	Epitheca cynosura	Epitheca cynosura				0.9-5.7	53	2.5-19.7	53
784	Arthropoda	Hexapoda	Insecta	Pterygota	Odonata	Anisoptera	Corduliidae	Epitheca	Epitheca semiaquea	Epitheca semiaquea				0.6-5.8	53	4.2-29.3	53
785	Arthropoda	Hexapoda	Insecta	Pterygota	Odonata	Anisoptera	Corduliidae	Neurocordulia	Neurocordulia molesta	Neurocordulia molesta				1.0-6.2	53	3.0-19.0	53
786	Arthropoda	Hexapoda	Insecta	Pterygota	Odonata	Anisoptera	Gomphidae	Dromogomphus		Dromogomphus sp.				1.6-3.5	53	8.5-19.0	53
787	Arthropoda	Hexapoda	Insecta	Pterygota	Odonata	Anisoptera	Gomphidae			Gomphidae														3034	2
788	Arthropoda	Hexapoda	Insecta	Pterygota	Odonata	Anisoptera	Gomphidae	Gomphus		Gomphus spp.				1.1-6.6	53	3.0-37.1	53
789	Arthropoda	Hexapoda	Insecta	Pterygota	Odonata	Anisoptera	Gomphidae	Lanthus	Lanthus vernalis	Lanthus vernalis						0.9-16.0	53
790	Arthropoda	Hexapoda	Insecta	Pterygota	Odonata	Anisoptera	Gomphidae	Megalogomphus	Megalogomphus superbus	Megalogomphus superbus	Nymph													3034	30													81.55	30
791	Arthropoda	Hexapoda	Insecta	Pterygota	Odonata	Anisoptera	Gomphidae	Progomphus	Progomphus obscurus	Progomphus obscurus				0.7-4.3	53	3.9-23.0	53
792	Arthropoda	Hexapoda	Insecta	Pterygota	Odonata	Anisoptera	Gomphidae	Sieboldius	Sieboldius albardae	Sieboldius albardae				0.55-8.0	76
793	Arthropoda	Hexapoda	Insecta	Pterygota	Odonata	Zygoptera	Lestidae			Lestidae														4956	2
794	Arthropoda	Hexapoda	Insecta	Pterygota	Odonata	Zygoptera	Lestidae	Lestes	Lestes congener	Lestes congener	Nymph									9.9	10					5752	10	61.1	10							13.5	10	81.0	10
795	Arthropoda	Hexapoda	Insecta	Pterygota	Odonata	Zygoptera	Lestidae	Lestes	Lestes disjunctus	Lestes disjunctus	Adult									13.0	10					5620-5765	10									5.8	10	71.0	10
796	Arthropoda	Hexapoda	Insecta	Pterygota	Odonata	Zygoptera	Lestidae	Lestes	Lestes disjunctus	Lestes disjunctus	Adult									10.2	10					5572-5742	10									5.9	10	79.0	10
797	Arthropoda	Hexapoda	Insecta	Pterygota	Odonata	Zygoptera	Lestidae	Lestes	Lestes disjunctus	Lestes disjunctus	Nymph									15.0	10					5623-5672	10									6.0	10	76.0	10
798	Arthropoda	Hexapoda	Insecta	Pterygota	Odonata	Zygoptera	Lestidae	Lestes	Lestes dryas	Lestes dryas	Nymph									4.2	11			5394+/-302	11													87.9	11
799	Arthropoda	Hexapoda	Insecta	Pterygota	Odonata	Zygoptera	Lestidae	Lestes	Lestes malabaricus	Lestes malabaricus	Larvae													4956	30													79.65	30
800	Arthropoda	Hexapoda	Insecta	Pterygota	Odonata	Zygoptera	Lestidae	Lestes	Lestes rectangularis	Lestes rectangularis	Nymph									14.9	10							62.6-62.9	10									82.0	10
801	Arthropoda	Hexapoda	Insecta	Pterygota	Odonata	Anisoptera	Libellulidae			Libellulidae														5098	2	5860	2
802	Arthropoda	Hexapoda	Insecta	Pterygota	Odonata	Anisoptera	Libellulidae			Libellulidae	Nymph													5109	16			66.7	16	8.2	16	11.1	16	8.4	16	5.6	16
803	Arthropoda	Hexapoda	Insecta	Pterygota	Odonata	Anisoptera	Libellulidae			Libellulidae	Nymph													4900	5			62.4	5	17.6	5
804	Arthropoda	Hexapoda	Insecta	Pterygota	Odonata	Anisoptera	Libellulidae			Libellulidae	Nymph													5100	15			64.6	15
805	Arthropoda	Hexapoda	Insecta	Pterygota	Odonata	Anisoptera	Libellulidae	Celithemis	Celithemis fasciata	Celithemis fasciata				0.5-5.5	53	2.1-16.3	53
806	Arthropoda	Hexapoda	Insecta	Pterygota	Odonata	Anisoptera	Libellulidae	Crocothemis	Crocothemis servilia	Crocothemis servilia	Nymph																	70.48+/-0.43	71	4.93+/-0.17	71	9.62+/-0.24	71			1.34+/-0.24	71	13.46+/-1.48	71
807	Arthropoda	Hexapoda	Insecta	Pterygota	Odonata	Anisoptera	Libellulidae	Erythemis	Erythemis simplicicollis	Erythemis simplicicollis				1.5-4.8	53	4.2-12.5	53
808	Arthropoda	Hexapoda	Insecta	Pterygota	Odonata	Anisoptera	Libellulidae	Ladona	Ladona deplanata	Ladona deplanata				1.5-4.7	53	6.5-23.8	53
809	Arthropoda	Hexapoda	Insecta	Pterygota	Odonata	Anisoptera	Libellulidae	Libellula		Libellula spp.				0.7-4.2	53	6.3-16.5	53
810	Arthropoda	Hexapoda	Insecta	Pterygota	Odonata	Anisoptera	Libellulidae	Plathemis	Plathemis lydia	Plathemis lydia				1.6-4.6	53	7.0-18.9	53							5098	75	5860	75									13.0	75
811	Arthropoda	Hexapoda	Insecta	Pterygota	Odonata	Anisoptera	Libellulidae	Procordulia		Procordulia spp.				1.57-6.60	24	4.55-20.00	24
812	Arthropoda	Hexapoda	Insecta	Pterygota	Odonata	Anisoptera	Libellulidae	Sympetrum	Sympetrum internum	Sympetrum internum	Adult									7.1	10					5386-5633	10									5.2	10	71.0	10
813	Arthropoda	Hexapoda	Insecta	Pterygota	Odonata	Anisoptera	Libellulidae	Sympetrum	Sympetrum internum	Sympetrum internum	Adult									22.4	10					5756	10									5.1	10	65.0	10
814	Arthropoda	Hexapoda	Insecta	Pterygota	Odonata	Anisoptera	Libellulidae	Sympetrum	Sympetrum internum	Sympetrum internum	Nymph									4.5	10					5104-5814	10									5.1	10	82.0	10
815	Arthropoda	Hexapoda	Insecta	Pterygota	Odonata	Anisoptera	Libellulidae	Sympetrum	Sympetrum internum	Sympetrum internum	Nymph									2.8	11			5105+/-106	11													86.6	11
816	Arthropoda	Hexapoda	Insecta	Pterygota	Orthoptera					Orthoptera	Adult	2.3-33.0	64									1010	69
817	Arthropoda	Hexapoda	Insecta	Pterygota	Orthoptera					Orthoptera	Larvae	2.3-33.0	64
818	Arthropoda	Hexapoda	Insecta	Pterygota	Plecoptera					Plecoptera		5.0-15.0	23	0.6-5.1	66	4.0-22.4	66			0.1-79.3	66	1282	22	5300	22
819	Arthropoda	Hexapoda	Insecta	Pterygota	Plecoptera					Plecoptera						2.0-25.0	31							5066	22
820	Arthropoda	Hexapoda	Insecta	Pterygota	Plecoptera					Plecoptera	Adult									15.7+/-13.7	50	1009	69	5550	68			54.19	68	11.14	68							59.44	68
821	Arthropoda	Hexapoda	Insecta	Pterygota	Plecoptera					Plecoptera	Adult													4947+/-72	50
822	Arthropoda	Hexapoda	Insecta	Pterygota	Plecoptera					Plecoptera	Larvae									8.5+/-13.7	50			5234+/-96	50
823	Arthropoda	Hexapoda	Insecta	Pterygota	Plecoptera					Plecoptera	Nymph											735	69	5364 [4836-5478]	32
824	Arthropoda	Hexapoda	Insecta	Pterygota	Plecoptera					Plecoptera	Nymph													5360	26
825	Arthropoda	Hexapoda	Insecta	Pterygota	Plecoptera	Antarctoperlaria	Austroperlidae	Austroperla	Austroperla cyrene	Austroperla cyrene				1.20-2.00	67	6.1-15.8	67			1.0-9.6	67
826	Arthropoda	Hexapoda	Insecta	Pterygota	Plecoptera	Antarctoperlaria	Austroperlidae	Klapopteryx	Klapopteryx kuscheli	Klapopteryx kuscheli						4.5-25	31
827	Arthropoda	Hexapoda	Insecta	Pterygota	Plecoptera	Arctoperlaria	Capniidae	Allocapnia		Allocapnia spp.				0.3-0.8	53	1.4-6.7	53																			4.7+/-1.0	53
828	Arthropoda	Hexapoda	Insecta	Pterygota	Plecoptera	Arctoperlaria	Capniidae	Allocapnia		Allocapnia spp.				0.3-0.7	53	1.3-7.0	53
829	Arthropoda	Hexapoda	Insecta	Pterygota	Plecoptera	Arctoperlaria	Capniidae	Allocapnia		Allocapnia spp.						0.7-6.9	53
830	Arthropoda	Hexapoda	Insecta	Pterygota	Plecoptera	Arctoperlaria	Capniidae	Allocapnia	Allocapnia rickeri	Allocapnia rickeri						1.0-6.2	92	0.15-2.15	92	0.02-0.60	92
831	Arthropoda	Hexapoda	Insecta	Pterygota	Plecoptera	Arctoperlaria	Chloroperlidae			Chloroperlidae				0.8-3.2	21
832	Arthropoda	Hexapoda	Insecta	Pterygota	Plecoptera	Arctoperlaria	Chloroperlidae	Sweltsa		Sweltsa sp.						0.7-8.6	53																			3.9+/-1.3	53
833	Arthropoda	Hexapoda	Insecta	Pterygota	Plecoptera	Antarctoperlaria	Eustheniidae	Stenoperla	Stenoperla prasina	Stenoperla prasina				2.13-3.95	67	11.5-29.5	67			2.1-51.4	67
834	Arthropoda	Hexapoda	Insecta	Pterygota	Plecoptera	Antarctoperlaria	Gripopterygidae	Antarctoperla	Antarctoperla michaelseni	Antarctoperla michaelseni						2.0-9	31
835	Arthropoda	Hexapoda	Insecta	Pterygota	Plecoptera	Antarctoperlaria	Gripopterygidae	Aubertoperla	Aubertoperla illiesi	Aubertoperla illiesi						2.0-5.5	31
836	Arthropoda	Hexapoda	Insecta	Pterygota	Plecoptera	Antarctoperlaria	Gripopterygidae	Limnoperla	Limnoperla jaffueli	Limnoperla jaffueli						3.0-8	31
837	Arthropoda	Hexapoda	Insecta	Pterygota	Plecoptera	Antarctoperlaria	Gripopterygidae	Notoperla	Notoperla archiplatae	Notoperla archiplatae						2.0-16	31
838	Arthropoda	Hexapoda	Insecta	Pterygota	Plecoptera	Antarctoperlaria	Gripopterygidae	Notoperlopsis	Notoperlopsis femina	Notoperlopsis femina						3.0-15	31
839	Arthropoda	Hexapoda	Insecta	Pterygota	Plecoptera	Antarctoperlaria	Gripopterygidae	Potamoperla	Potamoperla myrmidon	Potamoperla myrmidon						3.0-9.5	31
840	Arthropoda	Hexapoda	Insecta	Pterygota	Plecoptera	Antarctoperlaria	Gripopterygidae	Senzilloides	Senzilloides panguipulli	Senzilloides panguipulli						2.0-17	31
841	Arthropoda	Hexapoda	Insecta	Pterygota	Plecoptera	Antarctoperlaria	Gripopterygidae	Zelandobius		Zelandobius sp.				0.63-1.43	67	2.5-10.2	67			0.2-2.7	67			5965+/-199.30	25
842	Arthropoda	Hexapoda	Insecta	Pterygota	Plecoptera	Antarctoperlaria	Gripopterygidae	Zelandobius		Zelandobius spp.														6233+/-238.13	25
843	Arthropoda	Hexapoda	Insecta	Pterygota	Plecoptera	Antarctoperlaria	Gripopterygidae	Zelandoperla		Zelandoperla sp.				1.23-1.98	67	6.7-15.0	67			2.6-9.7	67
844	Arthropoda	Hexapoda	Insecta	Pterygota	Plecoptera	Arctoperlaria	Leuctridae	Leuctra		Leuctra spp.		5.0-12.0	78	0.4-0.8	53	2.2-7.2	53	2.61	78	0.167	78	997	78													4.9+/-0.7	53
845	Arthropoda	Hexapoda	Insecta	Pterygota	Plecoptera	Arctoperlaria	Leuctridae	Leuctra		Leuctra sp.				0.45-0.70	35	0.6-7.7	53
846	Arthropoda	Hexapoda	Insecta	Pterygota	Plecoptera	Arctoperlaria	Leuctridae	Leuctra		Leuctra sp.						2.90-4.28	35
847	Arthropoda	Hexapoda	Insecta	Pterygota	Plecoptera	Arctoperlaria	Nemouridae			Nemouridae		3.0-11.0	78					1.13	78	0.229	78	1221	78
848	Arthropoda	Hexapoda	Insecta	Pterygota	Plecoptera	Arctoperlaria	Nemouridae	Amphinemura		Amphinemura spp.				0.4-1.2	53	1.0-6.9	53
849	Arthropoda	Hexapoda	Insecta	Pterygota	Plecoptera	Arctoperlaria	Nemouridae	Amphinemura	Amphinemura delosa	Amphinemura delosa						0.5-6.4	92	0.177-3.06	92	0.04-0.61	92
850	Arthropoda	Hexapoda	Insecta	Pterygota	Plecoptera	Arctoperlaria	Nemouridae	Amphinemura	Amphinemura wui	Amphinemura wui						0.8-6.5	53																			4.2+/-0.4	53
851	Arthropoda	Hexapoda	Insecta	Pterygota	Plecoptera	Arctoperlaria	Nemouridae	Prostoia	Prostoia completa	Prostoia completa						1.0-6.8	92	0.34-5.7	92	0.08-1.5	92
852	Arthropoda	Hexapoda	Insecta	Pterygota	Plecoptera	Arctoperlaria	Nemouridae	Prostoia	Prostoia completa	Prostoia completa				0.3-1.4	53	0.9-6.2	53
853	Arthropoda	Hexapoda	Insecta	Pterygota	Plecoptera	Arctoperlaria	Peltoperlidae	Tallaperla		Tallaperla sp.						0.6-9.9	53																			2.6+/-0.5	53
854	Arthropoda	Hexapoda	Insecta	Pterygota	Plecoptera	Arctoperlaria	Perlidae	Acroneuria		Acroneuria spp.				0.8-4.0	53	3.4-17.0	53
855	Arthropoda	Hexapoda	Insecta	Pterygota	Plecoptera	Arctoperlaria	Perlidae	Acroneuria	Acroneuria abnormis	Acroneuria abnormis				0.7-5.1	53	4.2-26.1	53
856	Arthropoda	Hexapoda	Insecta	Pterygota	Plecoptera	Arctoperlaria	Perlidae	Acroneuria	Acroneuria evoluta	Acroneuria evoluta						0.5-20.6	92	0.5-158.2	92	0.08-46.7	92
857	Arthropoda	Hexapoda	Insecta	Pterygota	Plecoptera	Arctoperlaria	Perlidae	Agnetina	Agnetina capitata	Agnetina capitata				0.6-3.2	53	1.0-19.1	92	0.3-121.0	92	0.1-30.1	92
858	Arthropoda	Hexapoda	Insecta	Pterygota	Plecoptera	Arctoperlaria	Perlidae	Agnetina	Agnetina capitata	Agnetina capitata						3.0-11.2	53
859	Arthropoda	Hexapoda	Insecta	Pterygota	Plecoptera	Arctoperlaria	Perlidae	Beloneuria	Beloneuria georgiana	Beloneuria georgiana				0.4-4.3	53	1.3-18.7	53																			3.9+/-0.9	53
860	Arthropoda	Hexapoda	Insecta	Pterygota	Plecoptera	Arctoperlaria	Perlidae	Beloneuria	Beloneuria georgiana	Beloneuria georgiana						3.3-19.5	53
861	Arthropoda	Hexapoda	Insecta	Pterygota	Plecoptera	Arctoperlaria	Perlidae	Caroperla		Caroperla sp.				0.55-1.50	76
862	Arthropoda	Hexapoda	Insecta	Pterygota	Plecoptera	Arctoperlaria	Perlidae	Eccoptura	Eccoptura xanthenes	Eccoptura xanthenes				0.4-3.3	53	5.8-20.0	53
863	Arthropoda	Hexapoda	Insecta	Pterygota	Plecoptera	Arctoperlaria	Perlidae	Kamimuria	Kamimuria uenoi	Kamimuria uenoi				0.30-4.00	76
864	Arthropoda	Hexapoda	Insecta	Pterygota	Plecoptera	Arctoperlaria	Perlidae	Kempnyela	Kempnyela genualis	Kempnyela genualis						3.0-19	31
865	Arthropoda	Hexapoda	Insecta	Pterygota	Plecoptera	Arctoperlaria	Perlidae	Kiotina		Kiotina sp.				0.30-1.50	76
866	Arthropoda	Hexapoda	Insecta	Pterygota	Plecoptera	Arctoperlaria	Perlidae	Neoperla		Neoperla spp.	Nymph					0.9-11.7	92	0.22-28.8	92	0.05-9.6	92
867	Arthropoda	Hexapoda	Insecta	Pterygota	Plecoptera	Arctoperlaria	Perlidae	Neoperla	Neoperla clymene	Neoperla clymene				0.9-2.8	53	3.8-14.0	53
868	Arthropoda	Hexapoda	Insecta	Pterygota	Plecoptera	Arctoperlaria	Perlidae	Paragnetina		Paragnetina sp.				0.55-5.70	76
869	Arthropoda	Hexapoda	Insecta	Pterygota	Plecoptera	Arctoperlaria	Perlidae	Paragnetina	Paragnetina kansensis	Paragnetina kansensis				1.1-5.6	53	4.0-22.0	53
870	Arthropoda	Hexapoda	Insecta	Pterygota	Plecoptera	Arctoperlaria	Perlidae	Perla		Perla sp.																				6.0	59
871	Arthropoda	Hexapoda	Insecta	Pterygota	Plecoptera	Arctoperlaria	Perlidae	Perlesta		Perlesta sp.				0.4-3.3	53
872	Arthropoda	Hexapoda	Insecta	Pterygota	Plecoptera	Arctoperlaria	Perlidae	Perlesta	Perlesta placida	Perlesta placida				0.8-2.3	53	3.7-10.2	53
873	Arthropoda	Hexapoda	Insecta	Pterygota	Plecoptera	Arctoperlaria	Perlidae	Perlinella	Perlinella drymo	Perlinella drymo				0.5-3.4	53	3.3-16.9	53
874	Arthropoda	Hexapoda	Insecta	Pterygota	Plecoptera	Arctoperlaria	Perlidae	Pictetoperla	Pictetoperla gayi	Pictetoperla gayi						2.0-20	31
875	Arthropoda	Hexapoda	Insecta	Pterygota	Plecoptera	Arctoperlaria	Perlodidae			Perlodidae				1.7-10.9	21
876	Arthropoda	Hexapoda	Insecta	Pterygota	Plecoptera	Arctoperlaria	Perlodidae	Clioperla	Clioperla clio	Clioperla clio				0.6-3.3	53	2.4-13.2	53
877	Arthropoda	Hexapoda	Insecta	Pterygota	Plecoptera	Arctoperlaria	Perlodidae	Clioperla	Clioperla clio	Clioperla clio				0.4-3.3	53	2.9-14.3	53
878	Arthropoda	Hexapoda	Insecta	Pterygota	Plecoptera	Arctoperlaria	Perlodidae	Isogenus		Isogenus spp.				0.5-2.8	53
879	Arthropoda	Hexapoda	Insecta	Pterygota	Plecoptera	Arctoperlaria	Perlodidae	Isoperla		Isoperla spp.		6.0-11.0	78			0.9-12.3	53	5.08	78	0.182	78	1080	78													2.7+/-0.06	53
880	Arthropoda	Hexapoda	Insecta	Pterygota	Plecoptera	Arctoperlaria	Perlodidae	Isoperla	Isoperla bilineata	Isoperla bilineata				0.5-2.5	53	1.7-13.4	53
881	Arthropoda	Hexapoda	Insecta	Pterygota	Plecoptera	Arctoperlaria	Perlodidae	Isoperla	Isoperla namata	Isoperla namata						1.0-11.7	92	0.5-22.9	92	0.08-5.4	92
882	Arthropoda	Hexapoda	Insecta	Pterygota	Plecoptera	Arctoperlaria	Perlodidae	Isoperla	Isoperla signata	Isoperla signata						0.7-13.0	92	0.55-30.6	92	0.08-7.64	92
883	Arthropoda	Hexapoda	Insecta	Pterygota	Plecoptera	Arctoperlaria	Perlodidae	Malirekus	Malirekus hastatus	Malirekus hastatus						2.1-20.9	53																			3.1+/-0.5	53
884	Arthropoda	Hexapoda	Insecta	Pterygota	Plecoptera	Arctoperlaria	Perlodidae	Perlodes		Perlodes spp.		8.0-24.0	78					75.33	78	0.133	78	645	78
885	Arthropoda	Hexapoda	Insecta	Pterygota	Plecoptera	Arctoperlaria	Perlodidae	Stavsolus		Stavsolus sp.				0.6-4.5	76
886	Arthropoda	Hexapoda	Insecta	Pterygota	Plecoptera	Arctoperlaria	Pteronarcyidae	Pteronarcys	Pteronarcys dorsata	Pteronarcys dorsata				1.6-5.2	53	8.6-34.9	53
887	Arthropoda	Hexapoda	Insecta	Pterygota	Plecoptera	Arctoperlaria	Pteronarcyidae	Pteronarcys	Pteronarcys scotti	Pteronarcys scotti						13.0-44.0	53																			7.8+/-0.6	53
888	Arthropoda	Hexapoda	Insecta	Pterygota	Plecoptera	Arctoperlaria	Taeniopterygidae	Strophopteryx		Strophopteryx sp.				0.3-1.4	53	1.5-7.8	53
889	Arthropoda	Hexapoda	Insecta	Pterygota	Plecoptera	Arctoperlaria	Taeniopterygidae	Strophopteryx	Strophopteryx limata	Strophopteryx limata						1.0-8.6	53																			5.7+/-0.7	53
890	Arthropoda	Hexapoda	Insecta	Pterygota	Plecoptera	Arctoperlaria	Taeniopterygidae	Taeniopteryx		Taeniopteryx spp.				0.4-1.7	53	1.8-8.5	53
891	Arthropoda	Hexapoda	Insecta	Pterygota	Plecoptera	Arctoperlaria	Taeniopterygidae	Taeniopteryx	Taeniopteryx lita	Taeniopteryx lita				0.4-0.9	53	1.6-4.2	53
892	Arthropoda	Hexapoda	Insecta	Pterygota	Trichoptera					Trichoptera		7.6-12.5	1	0.1-2.4	66	3.2-25.0	66			0.1-43.7	66	407	4	4999	2	5789	2
893	Arthropoda	Hexapoda	Insecta	Pterygota	Trichoptera					Trichoptera						1.5-13	31
894	Arthropoda	Hexapoda	Insecta	Pterygota	Trichoptera					Trichoptera	Adult	3.0	64							12.5+/-17.1	50	1853	19	6079+/-375.0	25			75.84	68	11.18	68							41.43	68
895	Arthropoda	Hexapoda	Insecta	Pterygota	Trichoptera					Trichoptera	Adult											1009	69	5485	68
896	Arthropoda	Hexapoda	Insecta	Pterygota	Trichoptera					Trichoptera	Adult													5163+/-24	50
897	Arthropoda	Hexapoda	Insecta	Pterygota	Trichoptera					Trichoptera	Adult													5452	19
898	Arthropoda	Hexapoda	Insecta	Pterygota	Trichoptera					Trichoptera	Larvae									1.60	6	1389	19	5186+/-120	50
899	Arthropoda	Hexapoda	Insecta	Pterygota	Trichoptera					Trichoptera	Larvae									2.7+/-0.9	50	1020	69	5146	19
900	Arthropoda	Hexapoda	Insecta	Pterygota	Trichoptera					Trichoptera	Nymph											735	69
901	Arthropoda	Hexapoda	Insecta	Pterygota	Trichoptera	Integripalpia	Brachycentridae	Brachycentrus		Brachycentrus sp.								1.517	48											10.5+/-0.3	48
902	Arthropoda	Hexapoda	Insecta	Pterygota	Trichoptera	Integripalpia	Brachycentridae	Brachycentrus		Brachycentrus spp.				0.3-1.4	53	2.2-10.4	53
903	Arthropoda	Hexapoda	Insecta	Pterygota	Trichoptera	Integripalpia	Brachycentridae	Brachycentrus	Brachycentrus etowahensis	Brachycentrus etowahensis						2.0-13.0	53																			11.7+/-0.5	53
904	Arthropoda	Hexapoda	Insecta	Pterygota	Trichoptera	Integripalpia	Brachycentridae	Micrasema		Micrasema sp.						1.0-5.4	53																			7.2+/-0.6	53
905	Arthropoda	Hexapoda	Insecta	Pterygota	Trichoptera	Integripalpia	Brachycentridae	Micrasema	Micrasema quadriloba	Micrasema quadriloba				0.2-0.7	21	0.7-3.3	21
906	Arthropoda	Hexapoda	Insecta	Pterygota	Trichoptera	Integripalpia	Calamoceratidae	Phylloicus		Phylloicus sp.	Larvae			1.3 [0.8-1.5]	93	16.7 [10.4-28.9]	93			12.1 [1.3-26.6]	93
907	Arthropoda	Hexapoda	Insecta	Pterygota	Trichoptera	Integripalpia	Conoesucidae	Olinga	Olinga feredayi	Olinga feredayi				0.43-1.30	67	3.9-12.2	67			0.1-5.9	67
908	Arthropoda	Hexapoda	Insecta	Pterygota	Trichoptera	Integripalpia	Conoesucidae	Pycnocentrodes		Pycnocentrodes sp.				0.50-1.18	67	3.2-7.0	67			0.2-1.6	67
909	Arthropoda	Hexapoda	Insecta	Pterygota	Trichoptera	Annulipalpia	Ecnomidae			Ecnomidae	Larvae							7.7	17	0.235	17
910	Arthropoda	Hexapoda	Insecta	Pterygota	Trichoptera	Annulipalpia	Ecnomidae	Ecnomus	Ecnomus tenellus	Ecnomus tenellus	Larvae			0.37-0.89	8
911	Arthropoda	Hexapoda	Insecta	Pterygota	Trichoptera	Spicipalpia	Glossosomatidae	Glossosoma		Glossosoma sp.				0.5-1.7	21	1.2-5.8	53																			6.6+/-0.5	53
912	Arthropoda	Hexapoda	Insecta	Pterygota	Trichoptera	Spicipalpia	Glossosomatidae	Glossosoma	Glossosoma altaicum	Glossosoma altaicum						2.1-6.8	21
913	Arthropoda	Hexapoda	Insecta	Pterygota	Trichoptera	Spicipalpia	Glossosomatidae	Glossosoma	Glossosoma nigrior	Glossosoma nigrior	Larvae I			0.152	94
914	Arthropoda	Hexapoda	Insecta	Pterygota	Trichoptera	Spicipalpia	Glossosomatidae	Glossosoma	Glossosoma nigrior	Glossosoma nigrior	Larvae II			0.210 [0.190-0.228]	94
915	Arthropoda	Hexapoda	Insecta	Pterygota	Trichoptera	Spicipalpia	Glossosomatidae	Glossosoma	Glossosoma nigrior	Glossosoma nigrior	Larvae III			0.310 [0.285-0.342]	94
916	Arthropoda	Hexapoda	Insecta	Pterygota	Trichoptera	Spicipalpia	Glossosomatidae	Glossosoma	Glossosoma nigrior	Glossosoma nigrior	Larvae IV			0.450 [0.399-0.532]	94
917	Arthropoda	Hexapoda	Insecta	Pterygota	Trichoptera	Spicipalpia	Glossosomatidae	Glossosoma	Glossosoma nigrior	Glossosoma nigrior	Larvae V			0.621 [0.570-0.684]	94
918	Arthropoda	Hexapoda	Insecta	Pterygota	Trichoptera	Spicipalpia	Glossosomatidae	Glossosoma	Glossosoma ussuricum	Glossosoma ussuricum						2.3-6.9	21
919	Arthropoda	Hexapoda	Insecta	Pterygota	Trichoptera	Integripalpia	Goeridae	Goera	Goera japonica	Goera japonica				0.4-1.3	21	1.8-11.3	21
920	Arthropoda	Hexapoda	Insecta	Pterygota	Trichoptera	Integripalpia	Helicopsychidae	Helicopsyche		Helicopsyche sp.				0.28-0.68	67	1.3-4.3	53			0.1-0.5	67
921	Arthropoda	Hexapoda	Insecta	Pterygota	Trichoptera	Integripalpia	Helicopsychidae	Helicopsyche		Helicopsyche sp.						1.3-3.1	67
922	Arthropoda	Hexapoda	Insecta	Pterygota	Trichoptera	Spicipalpia	Hydrobiosidae			Hydrobiosidae				0.45-1.73	67	4.5-25.0	67			0.1-15.2	67
923	Arthropoda	Hexapoda	Insecta	Pterygota	Trichoptera	Spicipalpia	Hydrobiosidae	Cailloma		Cailloma sp.						3.5-13.0	31
924	Arthropoda	Hexapoda	Insecta	Pterygota	Trichoptera	Spicipalpia	Hydrobiosidae	Neoatopsyche		Neoatopsyche sp.						3.0-13.0	31
925	Arthropoda	Hexapoda	Insecta	Pterygota	Trichoptera	Spicipalpia	Hydrobiosidae	Rheochorema		Rheochorema sp.						2.0-7.5	31
926	Arthropoda	Hexapoda	Insecta	Pterygota	Trichoptera	Annulipalpia	Hydropsychidae			Hydropsychidae		4.0-25.0	78					18.39	78	0.175	78	1041	78	4313	28	6375	2
927	Arthropoda	Hexapoda	Insecta	Pterygota	Trichoptera	Annulipalpia	Hydropsychidae			Hydropsychidae														5386	2
928	Arthropoda	Hexapoda	Insecta	Pterygota	Trichoptera	Annulipalpia	Hydropsychidae	Aoteapsyche		Aoteapsyche sp.				1.00-2.50	67	5.2-19.2	67			0.3-20.0	67
929	Arthropoda	Hexapoda	Insecta	Pterygota	Trichoptera	Annulipalpia	Hydropsychidae	Cheumatopsyche		Cheumatopsyche spp.				0.2-1.5	53	1.4-12.0	53
930	Arthropoda	Hexapoda	Insecta	Pterygota	Trichoptera	Annulipalpia	Hydropsychidae	Cheumatopsyche		Cheumatopsyche spp.				0.2-1.4	53	1.1-11.8	53
931	Arthropoda	Hexapoda	Insecta	Pterygota	Trichoptera	Annulipalpia	Hydropsychidae	Cheumatopsyche	Cheumatopsyche infascia	Cheumatopsyche infascia				0.25-1.20	76
932	Arthropoda	Hexapoda	Insecta	Pterygota	Trichoptera	Annulipalpia	Hydropsychidae	Hydropsyche		Hydropsyche sp.																				8.0	59
933	Arthropoda	Hexapoda	Insecta	Pterygota	Trichoptera	Annulipalpia	Hydropsychidae	Hydropsyche		Hydropsyche spp.				0.2-1.8	53	1.6-15.1	53
934	Arthropoda	Hexapoda	Insecta	Pterygota	Trichoptera	Annulipalpia	Hydropsychidae	Hydropsyche		Hydropsyche spp.				0.2-1.7	53	1.3-14.3	53
935	Arthropoda	Hexapoda	Insecta	Pterygota	Trichoptera	Annulipalpia	Hydropsychidae	Hydropsyche	Hydropsyche albicephala	Hydropsyche albicephala				0.45-1.35	76
936	Arthropoda	Hexapoda	Insecta	Pterygota	Trichoptera	Annulipalpia	Hydropsychidae	Hydropsyche	Hydropsyche dissimulata	Hydropsyche dissimulata	Larvae									6.35	95									17.98	95
937	Arthropoda	Hexapoda	Insecta	Pterygota	Trichoptera	Annulipalpia	Hydropsychidae	Hydropsyche	Hydropsyche elissoma	Hydropsyche elissoma				0.4-1.2	53	2.4-10.0	53
938	Arthropoda	Hexapoda	Insecta	Pterygota	Trichoptera	Annulipalpia	Hydropsychidae	Hydropsyche	Hydropsyche incommoda	Hydropsyche incommoda				0.3-1.1	53	2.6-9.0	53
939	Arthropoda	Hexapoda	Insecta	Pterygota	Trichoptera	Annulipalpia	Hydropsychidae	Hydropsyche	Hydropsyche pellucidula	Hydropsyche pellucidula	Larvae									9.81	95									19.93	95
940	Arthropoda	Hexapoda	Insecta	Pterygota	Trichoptera	Annulipalpia	Hydropsychidae	Hydropsyche	Hydropsyche sparna	Hydropsyche sparna						1.0-14.4	53																			10.7+/-0.6	53
941	Arthropoda	Hexapoda	Insecta	Pterygota	Trichoptera	Annulipalpia	Hydropsychidae	Macronema	Macronema pseudoneura	Macronema pseudoneura	Larvae													5167	30													89.19	30
942	Arthropoda	Hexapoda	Insecta	Pterygota	Trichoptera	Annulipalpia	Hydropsychidae	Macrostemum	Macrostemum carolina	Macrostemum carolina				0.2-1.7	53	1.8-15.0	53
943	Arthropoda	Hexapoda	Insecta	Pterygota	Trichoptera	Annulipalpia	Hydropsychidae	Macrostemum	Macrostemum carolina	Macrostemum carolina				0.5-2.1	53	4.0-13.5	53
944	Arthropoda	Hexapoda	Insecta	Pterygota	Trichoptera	Annulipalpia	Hydropsychidae	Smicridea		Smicridea spp.						3.0-16.0	31
945	Arthropoda	Hexapoda	Insecta	Pterygota	Trichoptera	Spicipalpia	Hydroptilidae			Hydroptilidae						2.05-4.54	8
946	Arthropoda	Hexapoda	Insecta	Pterygota	Trichoptera	Spicipalpia	Hydroptilidae	Hydroptila		Hydroptila sp.						1.80-4.17	35
947	Arthropoda	Hexapoda	Insecta	Pterygota	Trichoptera	Spicipalpia	Hydroptilidae	Orthotrichia		Orthotrichia sp.						2.34-3.38	8
948	Arthropoda	Hexapoda	Insecta	Pterygota	Trichoptera	Spicipalpia	Hydroptilidae	Oxyethira		Oxyethira sp.						2.47-4.01	8
949	Arthropoda	Hexapoda	Insecta	Pterygota	Trichoptera	Spicipalpia	Hydroptilidae	Oxyethira		Oxyethira spp.														6043	25
950	Arthropoda	Hexapoda	Insecta	Pterygota	Trichoptera	Spicipalpia	Hydroptilidae	Paroxyethira		Paroxyethira spp.				0.18-0.25	24	1.28-3.23	24
951	Arthropoda	Hexapoda	Insecta	Pterygota	Trichoptera	Integripalpia	Lepidostomatidae	Lepidostoma		Lepidostoma sp.				0.2-1.3	53	1.0-9.1	53
952	Arthropoda	Hexapoda	Insecta	Pterygota	Trichoptera	Integripalpia	Lepidostomatidae	Lepidostoma		Lepidostoma sp.				0.2-0.75	76
953	Arthropoda	Hexapoda	Insecta	Pterygota	Trichoptera	Integripalpia	Leptoceridae			Leptoceridae				0.16-0.7	18	1.68-9.2	18
954	Arthropoda	Hexapoda	Insecta	Pterygota	Trichoptera	Integripalpia	Leptoceridae	Athripsodes		Athripsodes sp.	Larvae			0.27-0.75	8	2.07-11.33	8
955	Arthropoda	Hexapoda	Insecta	Pterygota	Trichoptera	Integripalpia	Leptoceridae	Athripsodes	Athripsodes aterrimus	Athripsodes aterrimus				0.46-0.96	35	4.46-10.60	35
956	Arthropoda	Hexapoda	Insecta	Pterygota	Trichoptera	Integripalpia	Leptoceridae	Ceraclea		Ceraclea sp.				0.31-0.83	35	2.23-4.56	35
957	Arthropoda	Hexapoda	Insecta	Pterygota	Trichoptera	Integripalpia	Leptoceridae	Mystacides	Mystacides longicornis	Mystacides longicornis	Larvae			0.39-0.30	8	2.50-10.47	8
958	Arthropoda	Hexapoda	Insecta	Pterygota	Trichoptera	Integripalpia	Leptoceridae	Mystacides	Mystacides nigra	Mystacides nigra	Larvae			0.39-0.60	8	2.50-10.47	8
959	Arthropoda	Hexapoda	Insecta	Pterygota	Trichoptera	Integripalpia	Leptoceridae	Nectopsyche		Nectopsyche sp.				0.4-0.8	53
960	Arthropoda	Hexapoda	Insecta	Pterygota	Trichoptera	Integripalpia	Leptoceridae	Oecetis		Oecetis spp.				0.2-1.0	53	1.2-8.0	53
961	Arthropoda	Hexapoda	Insecta	Pterygota	Trichoptera	Integripalpia	Leptoceridae	Oecetis		Oecetis spp.				0.23-1.00	24	1.90-5.60	24
962	Arthropoda	Hexapoda	Insecta	Pterygota	Trichoptera	Integripalpia	Leptoceridae	Oecetis		Oecetis sp.	Larvae			0.23-0.98	8	1.38-4.89	8
963	Arthropoda	Hexapoda	Insecta	Pterygota	Trichoptera	Integripalpia	Leptoceridae	Triaenodes	Triaenodes tardus	Triaenodes tardus	Larvae									5.4	10					5618	10									4.2	10	74.0	10
964	Arthropoda	Hexapoda	Insecta	Pterygota	Trichoptera	Integripalpia	Limnephilidae			Limnephilidae		8.0-22.0	78					35.56	78	0.219	78	978	78	4612	2	5258+/-72	13									9.02+/-0.12	13
965	Arthropoda	Hexapoda	Insecta	Pterygota	Trichoptera	Integripalpia	Limnephilidae			Limnephilidae																5643	2
966	Arthropoda	Hexapoda	Insecta	Pterygota	Trichoptera	Integripalpia	Limnephilidae			Limnephilidae	Larvae			0.60-2.14	8									5.031	16			45.7	16	5.2	16	8.8	16	33.8	16	6.5	16
967	Arthropoda	Hexapoda	Insecta	Pterygota	Trichoptera	Integripalpia	Limnephilidae	Anabolia		Anabolia spp.	Larvae									6.3	10					5464-6974	10	31.4-41.9	10							8.0	10	80.0	10
968	Arthropoda	Hexapoda	Insecta	Pterygota	Trichoptera	Integripalpia	Limnephilidae	Anabolia		Anabolia spp.	Pupae									4.1	10					5170-5836	10									8.0	10	81.0	10
969	Arthropoda	Hexapoda	Insecta	Pterygota	Trichoptera	Integripalpia	Limnephilidae	Anabolia	Anabolia bimaculata	Anabolia bimaculata	Larvae									11.9	11			5023+/-172	11													89.4	11
970	Arthropoda	Hexapoda	Insecta	Pterygota	Trichoptera	Integripalpia	Limnephilidae	Anabolia	Anabolia furcata	Anabolia furcata	Larvae			0.72-1.61	8
971	Arthropoda	Hexapoda	Insecta	Pterygota	Trichoptera	Integripalpia	Limnephilidae	Dicosmoecus	Dicosmoecus jozankeanus	Dicosmoecus jozankeanus				2.5-5.8	21
972	Arthropoda	Hexapoda	Insecta	Pterygota	Trichoptera	Integripalpia	Limnephilidae	Hydatophylax	Hydatophylax festivus	Hydatophylax festivus				0.9-4.6	21
973	Arthropoda	Hexapoda	Insecta	Pterygota	Trichoptera	Integripalpia	Limnephilidae	Ironoquia	Ironoquia parvula	Ironoquia parvula				0.4-2.0	53	2.5-17.3	53
974	Arthropoda	Hexapoda	Insecta	Pterygota	Trichoptera	Integripalpia	Limnephilidae	Limnephilus		Limnephilus sp.						5.6-19.2	53																			10.7+/-0.9	53
975	Arthropoda	Hexapoda	Insecta	Pterygota	Trichoptera	Integripalpia	Limnephilidae	Limnephilus		Limnephilus sp.	Larvae			0.25-2.14	8					24.3	10			5128+/-131	11	5344-5671	10	45.1-46.7	10							5.9	10	76.0	10
976	Arthropoda	Hexapoda	Insecta	Pterygota	Trichoptera	Integripalpia	Limnephilidae	Limnephilus		Limnephilus sp.	Larvae									13.9	11																	88.4	11
977	Arthropoda	Hexapoda	Insecta	Pterygota	Trichoptera	Integripalpia	Limnephilidae	Limnephilus	Limnephilus janus	Limnephilus janus	Larvae									3.3	11			4956+/-483	11													81.7	11
978	Arthropoda	Hexapoda	Insecta	Pterygota	Trichoptera	Integripalpia	Limnephilidae	Limnephilus	Limnephilus rhombicus	Limnephilus rhombicus	Larvae									19.7	10					5476-5927	10									11.7	10	83.5	10
979	Arthropoda	Hexapoda	Insecta	Pterygota	Trichoptera	Integripalpia	Limnephilidae	Philarctus	Philarctus quaeris	Philarctus quaeris	Adult									9.6	10					6321	10									7.2	10	77.0	10
980	Arthropoda	Hexapoda	Insecta	Pterygota	Trichoptera	Integripalpia	Limnephilidae	Philarctus	Philarctus quaeris	Philarctus quaeris	Adult									4.3	10					6046	10									7.2	10	64.0	10
981	Arthropoda	Hexapoda	Insecta	Pterygota	Trichoptera	Integripalpia	Limnephilidae	Philarctus	Philarctus quaeris	Philarctus quaeris	Larvae									13.5	10			5438+/-140	11	5630-6184	10	38.3-42.6	10							4.5	10	70.0	10
982	Arthropoda	Hexapoda	Insecta	Pterygota	Trichoptera	Integripalpia	Limnephilidae	Philarctus	Philarctus quaeris	Philarctus quaeris	Larvae									8.1	11																	83.4	11
983	Arthropoda	Hexapoda	Insecta	Pterygota	Trichoptera	Integripalpia	Limnephilidae	Potamophylax	Potamophylax cingulatus	Potamophylax cingulatus	Larvae																			7.2-14.1	96
984	Arthropoda	Hexapoda	Insecta	Pterygota	Trichoptera	Integripalpia	Limnephilidae	Pycnopsyche	Pycnopsyche guttifera	Pycnopsyche guttifera																5706	49
985	Arthropoda	Hexapoda	Insecta	Pterygota	Trichoptera	Integripalpia	Limnephilidae	Pycnopsyche	Pycnopsyche lepida	Pycnopsyche lepida																5687+/-530	49
986	Arthropoda	Hexapoda	Insecta	Pterygota	Trichoptera	Integripalpia	Limnephilidae	Pycnopsyche	Pycnopsyche luculenta	Pycnopsyche luculenta				0.3-2.1	53	2.8-17.9	53
987	Arthropoda	Hexapoda	Insecta	Pterygota	Trichoptera	Integripalpia	Limnephilidae	Pycnopsyche	Pycnopsyche scabripennis	Pycnopsyche scabripennis				0.3-2.3	53	3.1-23.8	53
988	Arthropoda	Hexapoda	Insecta	Pterygota	Trichoptera	Integripalpia	Molannidae	Molanna	Molanna angustata	Molanna angustata						2.79-12.87	8
989	Arthropoda	Hexapoda	Insecta	Pterygota	Trichoptera	Integripalpia	Odonthoceridae	Psilotreta		Psilotreta sp.				0.3-1.6	53	1.5-13.0	53
990	Arthropoda	Hexapoda	Insecta	Pterygota	Trichoptera	Integripalpia	Odonthoceridae	Psilotreta		Psilotreta sp.						0.9-9.1	53																			11.3+/-2.1	53
991	Arthropoda	Hexapoda	Insecta	Pterygota	Trichoptera	Annulipalpia	Philopotamidae	Chimarra		Chimarra sp.				0.3-1.1	53	1.6-10.2	53																			12.1+/-1.5	53
992	Arthropoda	Hexapoda	Insecta	Pterygota	Trichoptera	Annulipalpia	Philopotamidae	Chimarra		Chimarra sp.				0.2-1.2	53	1.8-9.4	53
993	Arthropoda	Hexapoda	Insecta	Pterygota	Trichoptera	Annulipalpia	Philopotamidae	Chimarra		Chimarra sp.						0.8-11.2	53
994	Arthropoda	Hexapoda	Insecta	Pterygota	Trichoptera	Annulipalpia	Philopotamidae	Dolophilodes		Dolophilodes spp.				0.50-1.2	79	2.8-9.4	79
995	Arthropoda	Hexapoda	Insecta	Pterygota	Trichoptera	Integripalpia	Phryganeidae			Phryganeidae	Larvae			0.54-2.38	8	5.01-23.28	8
996	Arthropoda	Hexapoda	Insecta	Pterygota	Trichoptera	Integripalpia	Phryganeidae	Agrypnia	Agrypnia obsoleta	Agrypnia obsoleta																5139+/-96	13									4.72+/-0.02	13
997	Arthropoda	Hexapoda	Insecta	Pterygota	Trichoptera	Integripalpia	Phryganeidae	Phryganea		Phryganea sp.	Pupae													5805	14													77.1	14
998	Arthropoda	Hexapoda	Insecta	Pterygota	Trichoptera	Integripalpia	Phryganeidae	Phryganea	Phryganea cinerea	Phryganea cinerea										2.7	10					4312	10									22.6	10	79.0	10
999	Arthropoda	Hexapoda	Insecta	Pterygota	Trichoptera	Integripalpia	Phryganeidae	Phryganea	Phryganea cinerea	Phryganea cinerea	Larvae									23.9	10					5082-5949	10									3.6	10	81.0	10
1000	Arthropoda	Hexapoda	Insecta	Pterygota	Trichoptera	Integripalpia	Phryganeidae	Phryganea	Phryganea cinerea	Phryganea cinerea	Pupae									14.0	10					6118	10									2.5	10	87.0	10
1001	Arthropoda	Hexapoda	Insecta	Pterygota	Trichoptera	Integripalpia	Phryganeidae	Ptilostomis		Ptilostomis sp.				0.5-2.5	53	3.8-28.2	53
1002	Arthropoda	Hexapoda	Insecta	Pterygota	Trichoptera	Annulipalpia	Polycentropodidae			Polycentropodidae	Larvae							8.1	17	0.247	17
1003	Arthropoda	Hexapoda	Insecta	Pterygota	Trichoptera	Annulipalpia	Polycentropodidae	Cyrnus		Cyrnus sp.	Larvae			0.44-1.50	8
1004	Arthropoda	Hexapoda	Insecta	Pterygota	Trichoptera	Annulipalpia	Polycentropodidae	Cyrnus	Cyrnus crenaticornis	Cyrnus crenaticornis	Larvae			0.44-1.28	8
1005	Arthropoda	Hexapoda	Insecta	Pterygota	Trichoptera	Annulipalpia	Polycentropodidae	Cyrnus	Cyrnus flavidus	Cyrnus flavidus	Larvae			0.91-1.50	8
1006	Arthropoda	Hexapoda	Insecta	Pterygota	Trichoptera	Annulipalpia	Polycentropodidae	Cyrnus	Cyrnus trimaculatus	Cyrnus trimaculatus	Larvae			0.45-1.37	8
1007	Arthropoda	Hexapoda	Insecta	Pterygota	Trichoptera	Annulipalpia	Polycentropodidae	Neureclipsis		Neureclipsis sp.				0.8-1.5	53	6.0-11.5	53
1008	Arthropoda	Hexapoda	Insecta	Pterygota	Trichoptera	Annulipalpia	Polycentropodidae	Polycentropus		Polycentropus spp.				0.2-1.3	53	3.1-14.2	53
1009	Arthropoda	Hexapoda	Insecta	Pterygota	Trichoptera	Annulipalpia	Polycentropodidae	Polycentropus	Polycentropus flavomaculatus	Polycentropus flavomaculatus				0.31-1.49	35	2.24-14.62	35
1010	Arthropoda	Hexapoda	Insecta	Pterygota	Trichoptera	Annulipalpia	Psychomyiidae			Psychomyiidae	Larvae			0.35-0.84	8
1011	Arthropoda	Hexapoda	Insecta	Pterygota	Trichoptera	Annulipalpia	Psychomyiidae	Lype	Lype diversa	Lype diversa				0.2-1.3	53	3.3-14.1	53																			1.6+/-0.2	53
1012	Arthropoda	Hexapoda	Insecta	Pterygota	Trichoptera	Annulipalpia	Psychomyiidae	Lype	Lype diversa	Lype diversa				0.2-0.7	53
1013	Arthropoda	Hexapoda	Insecta	Pterygota	Trichoptera	Annulipalpia	Psychomyiidae	Tinodes	Tinodes waeneri	Tinodes waeneri				0.39-0.96	35	3.21-13.90	35
1014	Arthropoda	Hexapoda	Insecta	Pterygota	Trichoptera	Spicipalpia	Rhyacophilidae			Rhyacophilidae		5.0-28.0	78					18.49	78	0.153	78	949	78
1015	Arthropoda	Hexapoda	Insecta	Pterygota	Trichoptera	Spicipalpia	Rhyacophilidae	Rhyacophila		Rhyacophila spp.				0.4-1.5	53	3.3-16.6	53
1016	Arthropoda	Hexapoda	Insecta	Pterygota	Trichoptera	Spicipalpia	Rhyacophilidae	Rhyacophila		Rhyacophila spp.				0.9-3.2	21
1017	Arthropoda	Hexapoda	Insecta	Pterygota	Trichoptera	Spicipalpia	Rhyacophilidae	Rhyacophila	Rhyacophila kawamurae	Rhyacophila kawamurae				0.25-1.0	76
1018	Arthropoda	Hexapoda	Insecta	Pterygota	Trichoptera	Spicipalpia	Rhyacophilidae	Rhyacophila	Rhyacophila vao	Rhyacophila vao	Larvae I			0.22 [0.16-0.26]	97
1019	Arthropoda	Hexapoda	Insecta	Pterygota	Trichoptera	Spicipalpia	Rhyacophilidae	Rhyacophila	Rhyacophila vao	Rhyacophila vao	Larvae II			0.32 [0.28-0.38]	97
1020	Arthropoda	Hexapoda	Insecta	Pterygota	Trichoptera	Spicipalpia	Rhyacophilidae	Rhyacophila	Rhyacophila vao	Rhyacophila vao	Larvae III			0.44 [0.40-0.54]	97
1021	Arthropoda	Hexapoda	Insecta	Pterygota	Trichoptera	Spicipalpia	Rhyacophilidae	Rhyacophila	Rhyacophila vao	Rhyacophila vao	Larvae IV			0.61 [0.56-0.70]	97
1022	Arthropoda	Hexapoda	Insecta	Pterygota	Trichoptera	Spicipalpia	Rhyacophilidae	Rhyacophila	Rhyacophila vao	Rhyacophila vao	Larvae V			0.80 [0.72-0.90]	97					1.11[0.092-4.374]	97
1023	Arthropoda	Hexapoda	Insecta	Pterygota	Trichoptera	Integripalpia	Sericostomatidae			Sericostomatidae		13.0-19.0	78					63.75	78	0.196	78	1197	78
1024	Arthropoda	Hexapoda	Insecta	Pterygota	Trichoptera	Integripalpia	Sericostomatidae	Agarodes	Agarodes libalis	Agarodes libalis				0.3-1.4	53	3.0-15.0	53
1025	Arthropoda	Hexapoda	Insecta	Pterygota	Trichoptera	Integripalpia	Sericostomatidae	Fattigia	Fattigia pele	Fattigia pele				0.3-1.9	53																					12.2+/-3.0	53
1026	Arthropoda	Hexapoda	Insecta	Pterygota	Trichoptera	Integripalpia	Sericostomatidae	Parasericostoma	Parasericostoma ovale	Parasericostoma ovale						1.5-5.0	31
1027	Arthropoda	Hexapoda	Insecta	Pterygota	Trichoptera	Annulipalpia	Stenopsychidae	Stenopsyche	Stenopsyche marmorata	Stenopsyche marmorata				0.3-3.2	21
1028	Arthropoda	Hexapoda	Insecta	Pterygota	Trichoptera	Annulipalpia	Stenopsychidae	Stenopsyche	Stenopsyche marmorata	Stenopsyche marmorata				0.50-1.80	76
1029	Arthropoda	Hexapoda	Insecta	Pterygota	Trichoptera	Annulipalpia	Stenopsychidae	Stenopsyche	Stenopsyche sauteri	Stenopsyche sauteri				0.25-2.20	76
1030	Mollusca		Bivalvia	Heterodonta	Veneroida		Corbiculidae			Corbiculidae				5.49-10.24	29	8.28-14.66	29
1031	Mollusca		Bivalvia	Heterodonta	Veneroida		Dreissenidae	Dreissena	Dreissena polymorpha	Dreissena polymorpha						3.29-22.10	35
1032	Mollusca		Bivalvia	Heterodonta	Veneroida		Dreissenidae	Dreissena	Dreissena polymorpha	Dreissena polymorpha						1.07-20.87	8
1033	Mollusca		Bivalvia	Heterodonta	Veneroida		Sphaeriidae			Sphaeriidae						1.83-5.11	29	0.62	17	0.023	17			4321	2	4759	2
1034	Mollusca		Bivalvia	Heterodonta	Veneroida		Sphaeriidae	Pisidium		Pisidium sp.						1.13-4.31	8
1035	Mollusca		Bivalvia	Heterodonta	Veneroida		Sphaeriidae	Pisidium		Pisidium sp.						1.7-10.3	53
1036	Mollusca		Bivalvia	Heterodonta	Veneroida		Sphaeriidae	Pisidium	Pisidium casertanum	Pisidium casertanum										9.00	6
1037	Mollusca		Bivalvia	Paleoheterodonta	Unioniformes		Hyriidae			Hyriidae				11.01-38.99	29	23.75-93.96	29
1038	Mollusca		Bivalvia	Paleoheterodonta	Unioniformes		Unionidae			Unionidae														4490	28
1039	Mollusca		Bivalvia	Paleoheterodonta	Unioniformes		Unionidae	Anodonta	Anodonta cataracta	Anodonta cataracta														4735.9+/-235.6	98											5.16+/-0.30	98
1040	Mollusca		Bivalvia	Paleoheterodonta	Unioniformes		Unionidae	Anodonta	Anodonta cataracta	Anodonta cataracta														4630.4+/-103.5	98											5.03+/-0.25	98
1041	Mollusca		Bivalvia	Paleoheterodonta	Unioniformes		Unionidae	Elliptio	Elliptio complanata	Elliptio complanata						22-104	99							4290.7+/-267.3	98											5.06+/-0.22	98
1042	Mollusca		Bivalvia	Paleoheterodonta	Unioniformes		Unionidae	Leptodea	Leptodea ochracea	Leptodea ochracea														4471.5+/-212.8	98											5.62+/-0.36	98
1043	Mollusca		Bivalvia	Paleoheterodonta	Unioniformes		Unionidae	Parreysia	Parreysia favidens	Parreysia favidens														6550	100	7030.6	100	41.2-60.8	101	3.8-8.2	101
1044	Mollusca		Bivalvia	Paleoheterodonta	Unioniformes		Unionidae	Parreysia	Parreysia khadakvaslaensis	Parreysia khadakvaslaensis																		40.6-57.2	101	3.2-7.6	101
1045	Mollusca		Gastropoda							Gastropoda		7.6-12.5	1									430	2	910 [794-948]	32	5675	2	58.9 (SR)	20	0.1 (SR)	20	0.7 (SR)	20	21.9 (SR)	20	18.4 (SR)	20
1046	Mollusca		Gastropoda							Gastropoda														2024	2
1047	Mollusca		Gastropoda							Gastropoda	Adult	2.1-18.0	64
1048	Mollusca		Gastropoda							Gastropoda	Larvae	2.1-18.0	64
1049	Mollusca		Gastropoda	Caenogastropoda	Architaenioglossa		Viviparidae			Viviparidae						2.08-15.2	18							1571	2
1050	Mollusca		Gastropoda	Caenogastropoda	Architaenioglossa		Viviparidae	Bellamya	Bellamya dissimilis	Bellamya dissimilis														1571 (WS)	30													63.54 (WS)	30
1051	Mollusca		Gastropoda	Caenogastropoda	Hypsogastropoda		Amnicolidae			Amnicolidae														1560	2
1052	Mollusca		Gastropoda	Caenogastropoda	Hypsogastropoda		Amnicolidae	Amnicola	Amnicola stenothyroides	Amnicola stenothyroides														1560 (WS)	30													66.48 (WS)	30
1053	Mollusca		Gastropoda	Caenogastropoda	Hypsogastropoda		Bithyniidae			Bithyniidae						12.0-14.0	102			320.0-480.0	102
1054	Mollusca		Gastropoda	Caenogastropoda	Hypsogastropoda		Bithyniidae	Bithynia	Bithynia tentaculata	Bithynia tentaculata				1.62-6.61	35
1055	Mollusca		Gastropoda	Caenogastropoda	Hypsogastropoda		Hydrobiidae			Hydrobiidae						0.80-4.6	18
1056	Mollusca		Gastropoda	Caenogastropoda	Hypsogastropoda		Tateidae	Potamopyrgus	Potamopyrgus antipodarum	Potamopyrgus antipodarum						1.7-5.2	67			0.4-7.9	67			5028+/-148.84	25
1057	Mollusca		Gastropoda	Caenogastropoda	Hypsogastropoda		Tateidae	Potamopyrgus	Potamopyrgus antipodarum	Potamopyrgus antipodarum														5580+/-250.72	25
1058	Mollusca		Gastropoda	Caenogastropoda	Hypsogastropoda		Tateidae	Potamopyrgus	Potamopyrgus antipodarum	Potamopyrgus antipodarum														853-1581	61
1059	Mollusca		Gastropoda	Caenogastropoda	Littorinimorpha		Bithyniidae			Bithyniidae						1.80-7.8	18
1060	Mollusca		Gastropoda	Caenogastropoda	Sorbeoconcha		Pleuroceridae	Elimia	Elimia cahawbensis	Elimia cahawbensis						0.6-10.7	53																			16.2+/-2.1 (SR)	53
1061	Mollusca		Gastropoda	Caenogastropoda	Sorbeoconcha		Pleuroceridae	Elimia	Elimia cahawbensis	Elimia cahawbensis						0.8-11.7	53																			29.7+/-3.6 (SR)	53
1062	Mollusca		Gastropoda	Caenogastropoda	Sorbeoconcha		Pleuroceridae	Elimia	Elimia cahawbensis	Elimia cahawbensis						0.8-12.3	53																			15.1+/-1.5 (SR)	53
1063	Mollusca		Gastropoda	Caenogastropoda	Sorbeoconcha		Pleuroceridae	Elimia	Elimia cahawbensis	Elimia cahawbensis																										90.3+/-0.3 (WS)	53
1064	Mollusca		Gastropoda	Caenogastropoda	Sorbeoconcha		Pleuroceridae	Elimia	Elimia cahawbensis	Elimia cahawbensis																										92.0+/-0.3 (WS)	53
1065	Mollusca		Gastropoda	Caenogastropoda	Sorbeoconcha		Pleuroceridae	Elimia	Elimia cahawbensis	Elimia cahawbensis																										89.1+/-0.4 (WS)	53
1066	Mollusca		Gastropoda	Caenogastropoda	Sorbeoconcha		Pleuroceridae	Elimia	Elimia carinifera	Elimia carinifera						0.2-11.2	53																			14.0+/-1.6 (SR)	53
1067	Mollusca		Gastropoda	Caenogastropoda	Sorbeoconcha		Pleuroceridae	Elimia	Elimia carinifera	Elimia carinifera																										92.5+/-0.4 (WS)	53
1068	Mollusca		Gastropoda	Caenogastropoda	Sorbeoconcha		Pleuroceridae	Elimia	Elimia fascinans	Elimia fascinans						0.7-12.7	53																			16.9+/-2.0 (SR)	53
1069	Mollusca		Gastropoda	Caenogastropoda	Sorbeoconcha		Pleuroceridae	Elimia	Elimia fascinans	Elimia fascinans						0.8-11.3	53																			19.1+/-2.4 (SR)	53
1070	Mollusca		Gastropoda	Caenogastropoda	Sorbeoconcha		Pleuroceridae	Elimia	Elimia fascinans	Elimia fascinans						0.8-12.3	53																			21.5+/-2.8 (SR)	53
1071	Mollusca		Gastropoda	Caenogastropoda	Sorbeoconcha		Pleuroceridae	Elimia	Elimia fascinans	Elimia fascinans																										93.0+/-0.3 (WS)	53
1072	Mollusca		Gastropoda	Caenogastropoda	Sorbeoconcha		Pleuroceridae	Elimia	Elimia fascinans	Elimia fascinans																										93.5+/-0.3 (WS)	53
1073	Mollusca		Gastropoda	Caenogastropoda	Sorbeoconcha		Pleuroceridae	Elimia	Elimia fascinans	Elimia fascinans																										93.9+/-0.3 (WS)	53
1074	Mollusca		Gastropoda	Caenogastropoda	Sorbeoconcha		Pleuroceridae	Elimia	Elimia variata	Elimia variata						0.8-12.8	53																			18.3+/-3.0 (SR)	53
1075	Mollusca		Gastropoda	Caenogastropoda	Sorbeoconcha		Pleuroceridae	Elimia	Elimia variata	Elimia variata																										93.2+/-0.3 (WS)	53
1076	Mollusca		Gastropoda	Caenogastropoda	Sorbeoconcha		Pleuroceridae	Pleurocera	Pleurocera canaliculatum	Pleurocera canaliculatum																		10.4	103	1.18	103							84.4	103
1077	Mollusca		Gastropoda	Caenogastropoda	Sorbeoconcha		Thiaridae			Thiaridae						5.0-20.0	102			10.0-550.0	102
1078	Mollusca		Gastropoda	Caenogastropoda	Sorbeoconcha		Thiaridae	Melanoides	Melanoides tuberculata	Melanoides tuberculata														424 (WS)	30													42.80 (WS)	30
1079	Mollusca		Gastropoda	Heterobranchia			Valvatidae			Valvatidae		2.6-7.5	1			1.52-3.70	18
1080	Mollusca		Gastropoda	Heterobranchia			Valvatidae	Valvata	Valvata cristata	Valvata cristata				1.03-3.06	8	1.036-4.65	8
1081	Mollusca		Gastropoda	Heterobranchia	Stylommatophora	Helicina	Succineidae	Succinea	Succinea ovalis	Succinea ovalis																5415+/-6 (SR)	49
1082	Mollusca		Gastropoda	Pulmonata	Basommatophora		Acroloxidae			Acroloxidae								0.71	17	0.026	17
1083	Mollusca		Gastropoda	Pulmonata	Basommatophora		Chilinidae	Chilina	Chilina gibbosa	Chilina gibbosa		5.0-10.0	23									397	22	1143	22
1084	Mollusca		Gastropoda	Pulmonata	Basommatophora		Chilinidae	Chilina	Chilina patagonica	Chilina patagonica						3.0-15.0	31
1085	Mollusca		Gastropoda	Pulmonata	Basommatophora		Lymnaeidae			Lymnaeidae						8.5-13.0	102	0.64	17	1.50	6			2700	15			37.9	15	1.3	39	0.9	39	5.7	39	76.0	39
1086	Mollusca		Gastropoda	Pulmonata	Basommatophora		Lymnaeidae			Lymnaeidae										30.0-50.0	102			1250	39			16.1	39	0.7	38	12.4	38	5.8	38	64.2	38
1087	Mollusca		Gastropoda	Pulmonata	Basommatophora		Lymnaeidae			Lymnaeidae										0.024	17			920	38			16.9	38
1088	Mollusca		Gastropoda	Pulmonata	Basommatophora		Lymnaeidae			Lymnaeidae	Adult									3.47+/-0.98	36
1089	Mollusca		Gastropoda	Pulmonata	Basommatophora		Lymnaeidae	Lymnaea	Lymnaea stagnalis	Lymnaea stagnalis	Adult									54.4 (WS)	10					3809-4879 (WS)	10									71.4 (WS)	10	71.0 (WS)	10
1090	Mollusca		Gastropoda	Pulmonata	Basommatophora		Lymnaeidae	Lymnaea	Lymnaea stagnalis	Lymnaea stagnalis	Adult									18.9 (SR)	10					4638 (SR)	10									22.1 (SR)	10	71.0 (SR)	10
1091	Mollusca		Gastropoda	Pulmonata	Basommatophora		Lymnaeidae	Radix	Radix peregra	Radix peregra				2.00-12.18	35					14.0+/-6.10 (SR)	65
1092	Mollusca		Gastropoda	Pulmonata	Basommatophora		Physidae			Physidae						1.98-10.3	18	0.57	17	0.022	17			3900	15			47.9	15
1093	Mollusca		Gastropoda	Pulmonata	Basommatophora		Physidae			Physidae	Adult									3.47+/-0.98	36
1094	Mollusca		Gastropoda	Pulmonata	Basommatophora		Planorbidae			Planorbidae				0.70-17	18	6.1-11.0	102	0.43	17	3.00	6			463	2			12.2 (WS)	16	1.1 (WS)	16	12.5 (WS)	16	0.9 (WS)	16	73.3 (WS)	16
1095	Mollusca		Gastropoda	Pulmonata	Basommatophora		Planorbidae			Planorbidae										10.0-190.0	102			1.018 (WS)	16			51.9	5	10.9	5
1096	Mollusca		Gastropoda	Pulmonata	Basommatophora		Planorbidae			Planorbidae										0.017	17			4200	5			45.9	15
1097	Mollusca		Gastropoda	Pulmonata	Basommatophora		Planorbidae			Planorbidae														3900	15
1098	Mollusca		Gastropoda	Pulmonata	Basommatophora		Planorbidae			Planorbidae	Adult									3.47+/-0.98	36
1099	Mollusca		Gastropoda	Pulmonata	Basommatophora		Planorbidae	Ancylus		Ancylus spp.						0.42-3.7	18
1100	Mollusca		Gastropoda	Pulmonata	Basommatophora		Planorbidae	Anisus	Anisus vortex	Anisus vortex				1.51-7.62	8
1101	Mollusca		Gastropoda	Pulmonata	Basommatophora		Planorbidae	Gyraulus		Gyraulus sp.				1.01-4.91	8
1102	Mollusca		Gastropoda	Pulmonata	Basommatophora		Planorbidae	Gyraulus	Gyraulus albus	Gyraulus albus				1.01-4.91	8
1103	Mollusca		Gastropoda	Pulmonata	Basommatophora		Planorbidae	Gyraulus	Gyraulus crista	Gyraulus crista				1.03-2.8	8
1104	Mollusca		Gastropoda	Pulmonata	Basommatophora		Planorbidae	Hippeutis	Hippeutis complanatus	Hippeutis complanatus				1.26-4.13	8
1105	Mollusca		Gastropoda	Pulmonata	Basommatophora		Planorbidae	Planorbis	Planorbis indicus	Planorbis indicus														502 (WS)	30													49.62 (WS)	30
1106	Platyhelminthes									Platyhelminthes												1330	2			6332	2
1107	Platyhelminthes		Rhabditophora							Rhabditophora						2.2-4.7	53
1108	Platyhelminthes		Rhabditophora	Trepaxonemata	Tricladida	Continenticola	Dendrocoelidae	Dendrocoelum	Dendrocoelum lacteum	Dendrocoelum lacteum																6316+/-317	104									5.82+/-0.39	104
1109	Platyhelminthes		Rhabditophora	Trepaxonemata	Tricladida	Continenticola	Dugesiidae	Cura	Cura foremanii	Cura foremanii						1.8-4.2	53
1110	Platyhelminthes		Rhabditophora	Trepaxonemata	Tricladida	Continenticola	Dugesiidae	Dugesia	Dugesia tigrina	Dugesia tigrina																6286+/-338	104
1111	Platyhelminthes		Rhabditophora	Trepaxonemata	Tricladida	Continenticola	Dugesiidae	Girardia		Girardia sp.						3.5-10	31
1112	Platyhelminthes		Rhabditophora	Trepaxonemata	Tricladida	Continenticola	Dugesiidae	Girardia	Girardia tigrina	Girardia tigrina						2.0-5.2	53									6286+/-338	49
1113	Platyhelminthes		Rhabditophora	Trepaxonemata	Tricladida	Continenticola	Planariidae	Polycelis	Polycelis nigra	Polycelis nigra																6420+/-338	104									6.10+/-0.71	104
1114	Platyhelminthes		Rhabditophora	Trepaxonemata	Tricladida					Tricladida										1.00	6
