# Supplementary material for: Morphological, calorific and nutritive characteristics of 656 freshwater invertebrates taxa
Source: Biodivers Data J. 2021 Oct 8;9:e70214. doi: 10.3897/BDJ.9.e70214 (PMC8520031; doi:10.3897/BDJ.9.e70214)
Supplement: Supplementary material 2 — Reference code [file bdj-09-e70214-s002.txt]

Source code	Reference
1	Nudds TD, Bowlby JN (1984) Predator–prey size relationships in North American dabbling ducks. Canadian Journal of Zoology 62: 2002–2008. https://doi.org/10.1139/z84-293
2	Cumminns KW, Wuycheck JC (1971) Caloric equivalents for investigations in ecological energetics. International Association of Theoretical and Applied Limnology: 1–158. https://doi.org/10.1080/05384680.1971.11903918
3	Bredin D (1984) Régime alimentaire du héron garde-bœuf à la limite de son expansion géographique récente. Revue d’écologie 39: 431–445.
4	James DA, Csargo IJ, Von Eschen A, Thul MD, Baker JM, Hayer C-A, Howell J, Krause J, Letvin A, Chipps SR (2012) A generalized model for estimating the energy density of invertebrates. Freshwater Science 31: 69–77. https://doi.org/10.1899/11-057.1
5	Davis CA (1996) Ecology of spring and fall migrant shorebirds in the playa lakes region of Texas. Ph.D. Dissertation in wildlife science. Texas Tech University.
6	Boreham S (1994) A study of freshwater invertebrate distribution and abundance from fieldwork by secondary school students in an Epping Forest pond. Journal of Biological Education 28: 32–38. https://doi.org/10.1080/00219266.1994.9655362
7	Metcalfe JL, Fox ME, Carey JH (1988) Freshwater leeches (Hirudinea) as a screening tool for detecting organic contaminants in the environment. Environmental Monitoring and Assessment 11: 147–169. https://doi.org/10.1007/BF00401727
8	Mährlein M, Pätzig M, Brauns M, Dolman AM (2016) Length–mass relationships for lake macroinvertebrates corrected for back-transformation and preservation effects. Hydrobiologia 768: 37–50. https://doi.org/10.1007/s10750-015-2526-4
9	Smith DEC, Davies R (1996) Effects of aggregative behaviour on the bioenergetics of the freshwater predatory leech Nephelopsis obscura (Erpobdellidae). Freshwater Biology 36: 647–659. https://doi.org/10.1046/j.1365-2427.1996.00134.x
10	Driver EA, Sugden LG, Kovach RJ (1974) Calorific, chemical and physical values of potential duck foods. Freshwater Biology 4: 281–292. https://doi.org/10.1111/j.1365-2427.1974.tb00098.x
11	Driver EA (1981) Calorific values of pond invertebrates eaten by ducks. Freshwater Biology 11: 579–581. https://doi.org/10.1111/j.1365-2427.1981.tb01288.x
12	Edwards FK, Lauridsen RB, Armand L, Vincent HM, Jones IJ (2009) The relationship between length, mass and preservation time for three species of freshwater leeches (Hirudinea). Fundamental and Applied Limnology / Archiv für Hydrobiologie 173: 321–327. https://doi.org/10.1127/1863-9135/2009/0173-0321
13	Salonen K, Sarvala J, Hakala I, Viljanen M-L (1976) The relation of energy and organic carbon in aquatic invertebrates: Energy and organic carbon. Limnology and Oceanography 21: 724–730. https://doi.org/10.4319/lo.1976.21.5.0724
14	Kelso JRM (1973) Seasonal energy changes in Walleye and their diet in West Blue Lake, Manitoba. Transactions of the American Fisheries Society 102: 363–368. https://doi.org/10.1577/1548-8659(1973)102<363:SECIWA>2.0.CO;2
15	Anderson JT, Smith LM (1998) Protein and energy production in playas: Implications for migratory bird management. Wetlands 18: 437–446. https://doi.org/10.1007/BF03161536
16	Reinecke KJ, Owen RB (1980) Food use and nutrition of Black Ducks nesting in Maine. The Journal of Wildlife Management 44: 549–558. https://doi.org/10.2307/3808002
17	Palomares ML, Yulianto B, Puy L, Bengen P, Belaud A (1993) Preliminary model of the Garonne River (Toulouse, France) ecosystem in spring. In: Christensen V, Pauly D (Eds), Trophic Models of Aquatic Ecosystems. ICLARM Conf. Proc., 172–179.
18	Méthot G, Hudon C, Gagnon P, Pinel-Alloul B, Armellin A, Poirier A-MT (2012) Macroinvertebrate size–mass relationships: how specific should they be? Freshwater Science 31: 750–764. https://doi.org/10.1899/11-120.1
19	Gray A (2005) The salmon river estuary: restoring tidal inundation and tracking ecosystem response. University of Washington.
20	Krapu GL, Swanson GA (1975) Some nutritional aspects of reproduction in prairie nesting pintails. The Journal of Wildlife Management 39: 156–162. https://doi.org/10.2307/3800479
21	Miyasaka H, Genkai-Kato M, Miyake Y, Kishi D, Katano I, Doi H, Ohba S, Kuhara N (2008) Relationships between length and weight of freshwater macroinvertebrates in Japan. Limnology 9: 75–80. https://doi.org/10.1007/s10201-008-0238-4
22	Ciancio J, Pascual M (2006) Energy density of freshwater Patagonian organisms. Ecología Austral 16: 91-94.
23	Ciancio JE, Pascual MA, Beauchamp DA (2007) Energy density of Patagonian aquatic organisms and empirical predictions based on water content. Transactions of the American Fisheries Society 136: 1415–1422. https://doi.org/10.1577/T06-173.1
24	Stoffels RJ, Karbe S, Paterson RA (2003) Length mass models for some common New Zealand littoral benthic macroinvertebrates, with a note on within taxon variability in parameter values among published models. New Zealand Journal of Marine and Freshwater Research 37: 449–460. https://doi.org/10.1080/00288330.2003.9517179
25	Akbaripasand A, Ramezani J, Lokman PM, Closs GP (2014) Can drifting invertebrates meet the energy requirements of drift-feeding fish? A case study on Galaxias fasciatus. Freshwater Science 33: 904–914. https://doi.org/10.1086/676957
26	Warren CE, Davis GE (1967) Laboratory studies on the feeding, bioenergetics, and growth of fish. Oregon State University. Agricultural Experiment Station. Technical Report, 175–214pp.
27	Gardner WS, Nalepa TF, Frez WA, Cichocki EA, Landrum PF (1985) Seasonal patterns in lipid content of lake Michigan macroinvertebrates. Canadian Journal of Fisheries and Aquatic Sciences 42: 1827–1832. https://doi.org/10.1139/f85-229
28	King DL, Ball RC (1967) Comparative energetics of a polluted stream. Limnology and Oceanography 12: 27–33. https://doi.org/10.4319/lo.1967.12.1.0027
29	Zilli F, Barco J del, Vanzetti A (2017) Biometry of neotropical invertebrates inhabiting floodplain rivers: unraveling bionomy. Iheringia. Série Zoologia 107: 1–12. https://doi.org/10.1590/1678-4766e2017014
30	Sitaramaiah P (1967) Water, nitrogen and calorific values of freshwater organisms. ICES Journal of Marine Science 31: 27–30. https://doi.org/10.1093/icesjms/31.1.27
31	Miserendino ML (2001) Length-mass relationships for macroinvertebrates in freshwater environments of Patagonia (Argentina). Ecología Austral 11: 3–8. https://doi.org/10.2307/1468447
32	Brocksen RW, Davis GE, Warren CE (1968) Competition, food consumption, and production of sculpins and trout in laboratory stream communities. The Journal of Wildlife Management 32: 51–75. https://doi.org/10.2307/3798237
33	Hansen JA, Lipton J, Welsh PG, Cacela D, MacConnell B (2004) Reduced growth of rainbow trout (Oncorhynchus mykiss) fed a live invertebrate diet pre-exposed to metal-contaminated sediments. Environmental Toxicology and Chemistry 23: 1902–1911. https://doi.org/10.1897/02-619
34	Tietjen JH (1969) The ecology of shallow water meiofauna in two New England estuaries. Oecologia 2: 251–291. https://doi.org/10.1007/BF00386114
35	Baumgärtner D, Rothhaupt K-O (2003) Predictive length–dry mass regressions for freshwater invertebrates in a pre-alpine lake littoral. International Review of Hydrobiology 88: 453–463. https://doi.org/10.1002/IROH.200310632
36	Kaminski RM, Prince HH (1981) Dabbling duck activity and foraging responses to aquatic macroinvertebrates. The Auk 98: 115–126. https://doi.org/10.1093/auk/98.1.115
37	Comita GW, Schindler DW (1963) Calorific values of microcrustacea. Science, New Series 140: 1394–1396.
38	Sugden LG (1973a) Feeding ecology of Pintail, Gadwall, American Widgeon and Lesser Scaup ducklings in southern Alberta. Canadian Wildlife Service. 45 pp.
39	Sugden LG (1973b) Metabolizable energy of wild duck foods. Canadian Wildlife Service 35: 1–4.
40	de Bernardi R, Giussani G, Manca M (1987) Cladocera: predators and prey. Hydrobiologia 145: 225–243. https://doi.org/10.1007/BF02530284
41	Dumont HJ, Van de Velde I, Dumont S (1975) The dry weight estimate of biomass in a selection of Cladocera, Copepoda and Rotifera from the plankton, periphyton and benthos of continental waters. Oecologia 19: 75–97. https://doi.org/10.1007/BF00377592
42	Vijverberg J, Frank H (1976) The chemical composition and energy contents of copepods and cladocerans in relation to their size. Freshwater Biology 6: 333–345. https://doi.org/10.1111/j.1365-2427.1976.tb01618.x
43	González Ej, Matsumura-Tundisi, Tundisi Jg (2008) Size and dry weight of main zooplankton species in Bariri reservoir (SP, Brazil). Brazilian Journal of Biology 68: 69–75. https://doi.org/10.1590/S1519-69842008000100010
44	Schindler DW, Clark AS, Gray JR (1971) Seasonal calorific values of freshwater zooplankton, as determined with a Phillipson bomb calorimeter modified for small samples. Journal of the Fisheries Research Board of Canada 28: 559–564. https://doi.org/10.1139/f71-079
45	Riccardi N, Mangoni M (1999) Considerations on the biochemical composition of some freshwater zooplankton species. Journal of Limnology 58: 58–65. https://doi.org/10.4081/jlimnol.1999.58
46	Wissing TE, Hasler AD (1971) Intraseasonal change in caloric content of some freshwater invertebrates. Ecology 52: 371–373. https://doi.org/10.2307/1934600
47	Wissing TE, Hasler AD (1968) Calorific values of some invertebrates in Lake Mendota, Wisconsin. Journal of the Fisheries Research Board of Canada 25: 2515–2518. https://doi.org/10.1139/f68-220
48	Herbes SE, Allen CP (1983) Lipid quantification of freshwater invertebrates: method modification for microquantitation. Canadian Journal of Fisheries and Aquatic Sciences 40: 1315–1317. https://doi.org/10.1139/f83-150
49	Slobodkin LB, Richman S (1961) Calories/gm. in species of animals. Nature 191: 299. https://doi.org/10.1038/191299a0
50	Sato T, Watanabe K, Kanaiwa M, Niizuma Y, Harada Y, Lafferty KD (2011) Nematomorph parasites drive energy flow through a riparian ecosystem. Ecology 92: 201–207. https://doi.org/10.1890/09-1565.1
51	Maxson SJ, Oring LW (1980) Breeding season time and energy budgets of the polyandrous Spotted sandpiper. Behaviour 74: 200–263.
52	Gruner DS (2003) Regressions of length and width to predict arthropod biomass in the Hawaiian Islands. Pacific Science 57: 325–336.
53	Benke AC, Huryn AD, Smock LA, Wallace JB (1999) Length-mass relationships for freshwater macroinvertebrates in North America with particular reference to the Southeastern United States. Journal of the North American Benthological Society 18: 308–343. https://doi.org/10.2307/1468447
54	Mathias JA (1971) Energy flow and secondary production of the amphipods Hyalella azteca and Crangonyx richmondensis occidentalis in Marion Lake, British Columbia. Journal of the Fisheries Research Board of Canada 28: 711–726. https://doi.org/10.1139/f71-100
55	Ballard BM, Thompson JE, Petrie MJ, Chekett M, Hewitt DG (2004) Diet and nutrition of Northern Pintails wintering along the southern coast of Texas. The Journal of Wildlife Management 68: 371–382. https://doi.org/10.2193/0022-541X(2004)068[0371:DANONP]2.0.CO;2
56	Rodgers DW, Qadri SU (1977) Seasonal variations in calorific values of some littoral benthic invertebrates of the Ottawa River, Ontario. Canadian Journal of Zoology 55: 881–884. https://doi.org/10.1139/z77-115
57	Hervant F, Mathieu J, Barré H (1999) Comparative study on the metabolic responses of subterranean and surface-dwelling amphipods to long-term starvation and subsequent refeeding. Journal of Experimental Biology 202: 3587–3595.
58	Wilhelm FM (2002) Estimating reproductive effort in small aquatic invertebrates from lipid dynamics. Journal of Freshwater Ecology 17: 595–599. https://doi.org/10.1080/02705060.2002.9663937
59	Meier GM, Meyer EI, Meyns S (2000) Lipid content of stream macroinvertebrates. Fundamental and Applied Limnology 147: 447–463. https://doi.org/10.1127/archiv-hydrobiol/147/2000/447
60	Green RH (1971) Lipid and caloric contents of the relict amphipod Pontoporeia affinis in Cayuga Lake, New York. Journal of the Fisheries Research Board of Canada 28: 776–777. https://doi.org/10.1139/f71-110
61	Ryan PA (1982) Energy contents of some New Zealand freshwater animals. New Zealand Journal of Marine and Freshwater Research 16: 283–287. https://doi.org/10.1080/00288330.1982.9515971
62	Machado MMQ, Galhano MH (Porto U (Portugal)) I de Z Doutor AN (1980) Energetic value in Atyaephyra desmaresti Millet (Decapoda, Natantia) related to body size and season [Portugal]. Instituto de Zoologia Doutor Augusto Nobre (Portugal) 154: 15.
63	Venugopal V, Gopakumar K (2017) Shellfish: nutritive value, health benefits, and consumer safety. Comprehensive Reviews in Food Science and Food Safety 16: 1219–1242. https://doi.org/10.1111/1541-4337.12312
64	Wardhaugh CW (2013) Estimation of biomass from body length and width for tropical rainforest canopy invertebrates: Invertebrate biomass measures. Australian Journal of Entomology 52: 291–298. https://doi.org/10.1111/aen.12032
65	Kornijów R, Gulati RD, Ozimek T (1995) Food preference of freshwater invertebrates: comparing fresh and decomposed angiosperm and a filamentous alga. Freshwater Biology 33: 205–212. https://doi.org/10.1111/j.1365-2427.1995.tb01161.x
66	Smock LA (1980) Relationships between body size and biomass of aquatic insects. Freshwater Biology 10: 375–383. https://doi.org/10.1111/j.1365-2427.1980.tb01211.x
67	Towers DJ, Henderson IM, Veltman CJ (1994) Predicting dry weight of New Zealand aquatic macroinvertebrates from linear dimensions. New Zealand Journal of Marine and Freshwater Research 28: 159–166. https://doi.org/10.1080/00288330.1994.9516604
68	Brodmann PA, Reyer H-U (1999) Nestling provisioning in Water Pipits (Anthus spinoletta): Do parents go for specific nutrients or profitable prey? Oecologia 120: 506–514. https://doi.org/10.1007/s004420050884
69	McCarthy SG, Duda JJ, Emlen JM, Hodgson GR, Beauchamp DA (2009) Linking habitat quality with trophic performance of steelhead along forest gradients in the South Fork Trinity River Watershed, California. Transactions of the American Fisheries Society 138: 506–521. https://doi.org/10.1577/T08-053.1
70	Norberg RÅ (1978) Energy content of some spiders and insects on branches of spruce (Picea abies) in winter; Prey of Certain Passerine Birds. Oikos 31: 222–229. https://doi.org/10.2307/3543566
71	Shantibala T, Lokeshwari RK, Debaraj H (2014) Nutritional and antinutritional composition of the five species of aquatic edible insects consumed in Manipur, India. Journal of Insect Science 14: 1–10.
72	Narzari S, Sarmah J (2015) Proximate composition of wild edible insects consumed by the Bodo tribe of Assam, India. International Journal of Bioassays 4: 4050–4054. https://doi.org/10.21746/IJBIO.2015.07.002
73	Phillips EC (1997a) Life cycle, growth, survival, and production of Macronychus glabratus (Coleoptera: Elmidae) in Northwest Arkansas and Southeast Texas Streams. Invertebrate Biology 116: 134. https://doi.org/10.2307/3226977
74	Phillips EC (1997b) Life history and energetics of Ancyronyx variegata (Coleoptera: Elmidae) in Northwest Arkansas and Southeast Texas. Annals of the Entomological Society of America 90: 54–61. https://doi.org/10.1093/aesa/90.1.54
75	Stockner JG (1971) Ecological energetics and natural history of Hedriodiscus truquii (Diptera) in two thermal spring communities. Journal of the Fisheries Research Board of Canada 28: 73–94. https://doi.org/10.1139/f71-012
76	Nakagawa H, Takemon Y (2015) Length-mass relationships of macro-invertebrates in a freshwater stream in Japan. Aquatic Insects 36: 53–61. https://doi.org/10.1080/01650424.2014.1001400
77	Robel RJ, Press BM, Henning BL, Johnson KW, Blocker HD, Kemp KE (1995) Nutrient and energetic characteristics of sweepnet-collected invertebrates. Journal of Field Ornithology 66: 44–53.
78	Pizzul E, Bertoli M, Basset A, Vignes F, Calligaris M, Tibaldi E (2009) Energy densities of Brown trout ( Salmo trutta ) and its main prey Items in an alpine stream of the Slizza Basin (Northwest Italy). Journal of Freshwater Ecology 24: 403–410. https://doi.org/10.1080/02705060.2009.9664312
79	Johnston TA, Cunjak RA (1999) Dry mass-length relationships for benthic insects: a review with new data from Catamaran Brook, New Brunswick, Canada. Freshwater Biology 41: 653–674. https://doi.org/10.1046/j.1365-2427.1999.00400.x
80	McCauley VJE, Tsumura K (1974) Calorific values of Chironomidae (Diptera). Canadian Journal of Zoology 52: 581–586. https://doi.org/10.1139/z74-075
81	Beattie DM (1978) Life-cycle and changes in carbohydrates, proteins and lipids of Pentapedilum uncinatum Goet. (Diptera; Chironomidae). Freshwater Biology 8: 109–113. https://doi.org/10.1111/j.1365-2427.1978.tb01433.x
82	Grindley DN (1952) The composition of the body fat of small Green Chironomids. Journal of Experimental Biology 29: 440–444.
83	Kunz TH (1988) Methods of assessing the availability of prey to insectivorous bats. In: Ecological and Behavioral Methods for the Study of Bats. Washington DC, USA, 191–210.
84	Fast PC, Brown AWA (1962) Lipids of DDT-resistant and susceptible larvae of Aedes aegypti. Annals of the Entomological Society of America 55: 663–672. https://doi.org/10.1093/aesa/55.6.663
85	Buxton PA (1935) Changes in the composition of adult Culex pipiens during hibernation. Parasitology 27: 263–265. https://doi.org/10.1017/S0031182000015134
86	Giberson DJ, Galloway TD (1985) Life history and production of Ephoron album (Say) (Ephemeroptera: Polymitarcidae) in the Valley River, Manitoba. Canadian Journal of Zoology 63: 1668–1674. https://doi.org/10.1139/z85-248
87	Van Huis A, Van Itterbeeck J, Klunder H, Mertens E, Halloran A, Muir G, Vantomme P (2013) Edible insects: future prospects for food and feed security. Food and Agriculture Organization of the United Nations. Rome, 187 pp.
88	Ramos-Elorduy J, Moreno JMP, Prado EE, Perez MA, Otero JL, de Guevara OL (1997) Nutritional value of edible insects from the State of Oaxaca, Mexico. Journal of Food Composition and Analysis 10: 142–157. https://doi.org/10.1006/jfca.1997.0530
89	Don AW (1967) Aspects of the biology of Microvelia macgregori Kirkaldy (Heteroptera: Veliidae). Proceedings of the Royal Entomological Society of London. Series A, General Entomology 42: 171–179. https://doi.org/10.1111/j.1365-3032.1967.tb00810.x
90	Brown AV, Fitzpatrick LC (1978) Life history and population energetics of the Dobson Fly, Corydalus Cornutus. Ecology 59: 1091–1108. https://doi.org/10.2307/1938225
91	Locklin JL, Arsuffi TL, Bowles DE (2006) Life history of Sialis (Megaloptera: Sialidae) in a lentic and lotic ecosystem in Central Texas. The American Midland Naturalist 155: 50–62. https://doi.org/10.1674/0003-0031(2006)155[0050:LHOSMS]2.0.CO;2
92	Jop KM, Stewart KW (1987) Annual Stonefly (Plecoptera) production in a second order Oklahoma Ozark Stream. Journal of the North American Benthological Society 6: 26–34. https://doi.org/10.2307/1467521
93	Becker B, Moretti MS, Callisto M (2009) Length–dry mass relationships for a typical shredder in Brazilian streams (Trichoptera: Calamoceratidae). Aquatic Insects 31: 227–234. https://doi.org/10.1080/01650420902787549
94	Jin H-S, Ward GM (2007) Life history and secondary production of Glossosoma nigrior Banks (Trichoptera: Glossosomatidae) in two Alabama streams with different geology. Hydrobiologia 575: 245–258. https://doi.org/10.1007/s10750-006-0370-2
95	Moretti GP, Cianficconi F, Marucchini C, Federici F (1976) Acidi grassi in larve mature di Hydropsyche dissimulata Kum. Bot. e di H. pellucidula Curt. (Insecta, Trichoptera). Bollettino della Società italiana di biologia sperimentale 52: 2120–2123.
96	Otto C (1974) Growth and energetics in a larval population of Potamophylax cingulatus (Steph.) (Trichoptera) in a South Swedish Stream. The Journal of Animal Ecology 43: 339. https://doi.org/10.2307/3369
97	Dixon RWJ, Wrona FJ (1992) Life history and production of the predatory caddisfly Rhyacophila vao Milne in a spring-fed stream. Freshwater Biology 27: 1–11. https://doi.org/10.1111/j.1365-2427.1992.tb00518.x
98	Cameron CJ, Cameron IF, Paterson CG (1979) Contribution of organic shell matter to biomass estimates of unionid bivalves. Canadian Journal of Zoology 57: 1666–1669. https://doi.org/10.1139/z79-217
99	Balfour DL, Smock LA (1995) Distribution, age structure, and movements of the freshwater mussel Elliptio complanata (Mollusca: Unionidae) in a headwater stream. Journal of Freshwater Ecology 10: 255–268. https://doi.org/10.1080/02705060.1995.9663445
100	Begam S, Khan RA (2002) Population density, biomass and calorific values of freshwater bivalve, Parreysia Favidens (Benson) of Kosi river basin, north Bihar, India. 100: 177–181.
101	Shetty S, Tharavathy NC, Lobo RO, Shafakatullah N (2013) Seasonal changes in the biochemical composition of freshwater bivalves, Parreysia spp. From Tungabhadra river, Karnataka. International Journal of Pharma Sciences and Research 4: 94–99.
102	Ajani EK, Oyetunji OT, Ogunlase RT (2020) Abundance and lenght-weight relationship of freshwater gastropods in river eleyele, Idaban, Oyo State. FUW Trends in Science and Technology Journal 5: 312–314.
103	Klippel WE, Morey DF (1986) Contextual and nutritional analysis of freshwater gastropods from middle archaic deposits at the Hayes Site, Middle Tennessee. American Antiquity 51: 799–813. https://doi.org/10.2307/280866
104	Calow P, Jennings JB (1974) Calorific values in the phylum Platyhelminthes: the relationship between potential energy, mode of life and the evolution of entoparasitism. The Biological Bulletin 147: 81–94. https://doi.org/10.2307/1540570
